# Supplementary material for: Longitudinal survey of microbiome associated with particulate matter in a megacity
Source: Genome Biol. 2020 Mar 3;21:55. doi: 10.1186/s13059-020-01964-x (PMC7055069; doi:10.1186/s13059-020-01964-x)
Supplement: Supplementary file 1 — Additional file 1: Table S1. Summary of PM and meteorological data. Table S2. Summary of sequencing and assembly data. Table S3. Top 50 abundant species in PM samples. Table S4. Significant putative genus/species between PM2.5 and PM10 samples identified by Wilcoxon signed-rank test (FDR <0.1). Table S5. PERMANOVA for the influence of Meteorological factors on the taxonomic profile. Table S6. Antibiotic resistome risk analysis of PM samples. Table S7. Antibiotic resistance contigs contained at least one MGEs. Table S8. Antibiotic resistance contigs contained multidrug resistance clusters. Table S9. Species clusters based on their incidence patterns in the five PM concentration levels of PM10. Table S10. Associations of PM10 concentration with individual species (FDR <0.05). Table S11. Associations of PM2.5 concentration with individual species (FDR <0.05). Table S12. Significant putative species identified by Wilcoxon rank-sum test between different PM10 concentration levels (FDR <0.1). [file 13059_2020_1964_MOESM1_ESM.xlsx]

## Sheet: Contents
Table S1	Summary of PM and meteorological data
Table S2	Summary of sequencing and assembly data
Table S3	Top 50 abundant species in PM samples
Table S4	Significant putative genus/species beteween PM2.5 and PM10 samples identified Wilcoxon test (FDR <0.1)
Table S5	PERMANOVA for the influence of Meteorological factors on the taxonomic profile
Table S6	The resistome risk anaylsis of PM samples
Table S7	Antibiotic resistance contigs contained at least one MGEs
Table S8	Antibiotic resistance contigs contained multidrug resistance clusters
Table S9	The species clusters based on their incidence patterns in the five PM concentration levels of PM10 samples
Table S10	The significant associations of PM10 concentration with individual species (FDR <0.05).
Table S11	The significant associations of PM2.5 concentration with individual species (FDR <0.05).
Table S12	Significant putative species identified Wilcoxon test beteween different PM10 concentration levels (FDR <0.1)

## Sheet: Table S1
Sample ID	PM Concerntration (μg/m3)	Max temperature (°C)	Min temperature (°C)	Min temperature (°C)	Max dewpoint (°C)	Mean dewPoint (°C)	Min dewpoint (°C)	Max humidity	Mean humidity	Min humidity	Max sea-level pressure (hPa)	Mean sea-level pressure (hPa)	Min sea-level pressure (hPa)	Max visibility (km)	Mean visibility (km)	Min visibility (km)	Max wind speed (km/h)	Mean wind speed (km/h)	Extreme wind speed (km/h)	Precipitation (mm)	CloudCover	Description	WindDirDegrees
0101PM10	58.3558	-2	-7	-12	-9	-21	-28	79	36	8	1033	1024	1017	31	16	6	32	18	47	0			333
0101PM2.5	39.4382
0104PM10	180.198	-3	-10	-17	-18	-21	-23	72	44	13	1039	1033	1028	11	8	4	11	8	29	0			336
0104PM2.5	124.407
0105PM10	71.1812	0	-7	-14	-17	-21	-23	72	36	9	1030	1029	1027	19	10	5	21	10		0			14
0105PM2.5	65.7304
0106PM10	250.737	0	-7	-13	-14	-18	-19	73	43	13	1030	1028	1025	19	7	4	18	10		0			333
0106PM2.5	162.883
0108PM10	75.03	-1	-7	-13	-11	-18	-23	85	45	8	1034	1031	1028	31	8	3	35	11	43	0			342
0108PM2.5	45.21
0109PM10	150.7	1	-7	-15	-14	-19	-23	73	39	15	1034	1031	1028	31	23	11	18	8	35	0			330
0109PM2.5	104.53
0110PM10	348.21	-3	-9	-15	-7	-13	-18	93	69	30	1029	1028	1026	11	5	1	14	6		0			60
0110PM2.5	263.56
0111PM10	338.59	1	-4	-10	-6	-8	-12	93	75	44	1026	1024	1021	5	2	1	14	5		0	7	Moderate snow	353
0111PM2.5	235.67
0112PM10	475.18	-1	-7	-13	-6	-10	-15	100	81	57	1025	1023	1021	7	2	0	11	5		0		Fog	105
0112PM2.5	332.82
0113PM10	359.75	0	-4	-8	-5	-7	-9	93	79	50	1026	1024	1023	5	1	1	14	6		0	8	Fog-Moderate snow	266
0113PM2.5	261.96
0114PM10	243.68	0	-6	-11	-4	-8	-12	100	81	64	1030	1027	1024	7	3	1	18	6		0	8	Moderate snow	136
0114PM2.5	175.39
0116PM10	123.485	1	-4	-10	-8	-13	-18	93	51	23	1038	1033	1028	10	5	2	21	10		0			21
0116PM2.5	102.403
0120PM10	100.197	-1	-3	-4	-3	-6	-13	100	78	27	1032	1031	1029	14	5	1	11	6		1.02	7	Moderate snow	77
0120PM2.5	92.5995
0126PM10	143.343	2	-6	-13	-7	-11	-15	92	68	30	1030	1027	1025	14	6	3	14	5		0			27
0126PM2.5	129.234
0127PM10	252.483	0	-5	-10	-5	-7	-11	100	85	53	1030	1028	1024	8	2	0	6	5		0	8	Fog-Moderate snow	80
0127PM2.5	236
0128PM10	338.599	4	-1	-6	-4	-5	-7	100	80	49	1024	1022	1019	3	2	1	18	5		0	5		99
0128PM2.5	315.723
0129PM10	380.982	-2	-5	-8	-3	-5	-9	100	94	75	1028	1025	1024	2	1	0	11	5		0	8	Fog-Moderate snow	124
0129PM2.5	340.978
0131PM10	147.114	0	-1	-2	0	-2	-4	100	93	75	1026	1024	1022	3	2	0	14	5		0.51	8	Fog-Moderate rain-Moderate snow	5
0131PM2.5	149.62
0201PM10	40.3753	3	-2	-6	-3	-12	-18	100	50	11	1033	1028	1022	31	11	2	32	16		0	1		12
0201PM2.5	31.8167
0205PM10	79.1304	-1	-4	-9	-3	-6	-10	100	84	62	1027	1024	1022	31	7	1	11	8		1.02	6	Moderate snow	155
0205PM2.5	79.9637
0209PM10	158.118	3	-6	-13	-11	-14	-18	92	52	21	1030	1026	1022	14	7	5	14	6		0			51
0209PM2.5	154.924
0214PM10	97.7137	3	-1	-4	-6	-16	-24	86	30	9	1031	1026	1023	31	18	4	26	14		0	8		17
0214PM2.5	86.0921
0219PM10	41.5475	2	-4	-9	-12	-20	-26	59	27	6	1033	1030	1027	31	30	26	26	14		0			83
0219PM2.5	26.8919
0224PM10	266.245	4	0	-5	-5	-7	-10	80	56	32	1028	1026	1023	8	4	2	11	5		0	8		42
0224PM2.5	242.691
0301PM10	18.8522	6	1	-3	-19	-23	-26	23	16	5	1036	1032	1028	31	31	31	58	32	79	0			358
0301PM2.5	8.81005
0306PM10	243.34	14	7	1	-3	-5	-6	70	44	18	1015	1013	1011	10	5	3	14	8		0	8		342
0306PM2.5	203.075
0311PM10	169.426	12	4	-2	-3	-7	-11	69	39	17	1025	1020	1015	19	8	5	21	8		0	8		141
0311PM2.5	122.509
0316PM10	237.573	15	8	2	3	0	-3	87	57	27	1026	1022	1019	8	4	2	18	10	32	0	8		108
0316PM2.5	239.925
0322PM10	87.9816	10	6	2	-1	-7	-14	81	41	18	1021	1017	1012	26	13	4	26	14	40	0			132
0322PM2.5	58.1743
0326PM10	225.403	13	7	0	3	-2	-8	80	53	25	1018	1013	1009	19	5	3	21	8	43	0			161
0326PM2.5	176.512
0331PM10	194.886	8	6	3	3	2	1	87	79	58	1024	1019	1015	11	4	2	14	8		0	4		98
0331PM2.5	173.394
1002PM10	218.033	25	18	10	15	12	9	100	74	31	1016	1014	1011	14	5	3	11	5		0			67
1002PM2.5	141.08
1007PM10	237.271	24	17	9	14	11	8	100	73	32	1025	1023	1020	11	5	3	11	5	29	0			65
1007PM2.5	150.699
1012PM10	205.207	23	16	8	11	8	5	94	67	24	1015	1013	1011	8	6	4	14	6		0	2		6
1012PM2.5	115.429
1017PM10	96.1908	18	9	1	2	-6	-13	93	40	8	1024	1020	1016	31	29	26	40	11	61	0			260
1017PM2.5	27.5534
1022PM10	70.54	19	12	5	8	2	-3	100	58	22	1020	1018	1016	31	14	2	43	13	61	0	8	Fog	307
1022PM2.5	16.0297
1028PM10	34.89	15	9	4	5	-2	-6	71	43	18	1029	1026	1024	31	27	19	18	11		0			90
1028PM2.5	19.2343
1101PM10	109.527	16	8	-1	4	-2	-6	93	57	13	1021	1019	1017	31	11	5	18	6		0			86
1101PM2.5	72.5684
1106PM10	86.474	12	6	1	2	-1	-3	93	62	30	1023	1021	1020	19	9	5	14	10	32	0			340
1106PM2.5	67.5056
1108PM10	93.4037	14	7	0	2	-2	-6	93	57	19	1022	1020	1019	26	18	11	14	8		0			18
1108PM2.5	53.8176
1110PM10	64.1161	8	6	4	5	3	-7	100	79	26	1025	1022	1017	26	6	4	47	10	64	5.08	8	Moderate rain	345
1110PM2.5	50.8662
1111PM10	24.1656	7	4	2	-6	-11	-13	49	31	15	1019	1015	1012	31	30	26	50	31	68	0			301
1111PM2.5	8.26007
1113PM10	18.8846	7	4	1	-10	-17	-20	38	21	7	1022	1019	1017	31	30	26	47	27	64	0			321
1113PM2.5	7.67578
1116PM10	89.8801	10	5	0	3	-2	-7	100	73	26	1025	1022	1019	31	3	0	29	6	43	0	6	Fog-Moderate rain-Moderate snow	314
1116PM2.5	72.7703
1121PM10	243.988	9	3	-3	-1	-3	-4	93	71	29	1022	1019	1016	6	3	2	6	3		0			62
1121PM2.5	208.433
1126PM10	70.4295	7	2	-2	-9	-16	-20	59	26	8	1023	1021	1018	31	23	18	32	14	58	0			278
1126PM2.5	32.7009
1206PM10	84.8146	-2	-7	-11	-13	-17	-21	73	46	14	1025	1022	1019	31	9	5	14	6		0			79
1206PM2.5	58.4938
1211PM10	132.991	0	-6	-12	-8	-11	-13	92	66	34	1035	1032	1031	11	6	4	11	5		0			120
1211PM2.5	109.094
1214PM10	167.251	1	-1	-2	0	-1	-3	100	94	79	1026	1024	1022	3	2	1	18	10	35	1.02	8	Fog-Moderate snow	354
1214PM2.5	153.654
1216PM10	96.75	1	-1	-2	0	-3	-6	100	89	68	1030	1028	1026	11	4	1	18	8		0	7	Moderate snow	117
1216PM2.5	90.4247
1217PM10	39.72	-1	-3	-5	-3	-13	-19	100	48	18	1038	1034	1030	31	13	4	40	19	50	0	6		318
1217PM2.5	40.3647
1221PM10	91.2676	1	-4	-9	-5	-11	-18	100	61	14	1035	1029	1026	31	6	1	29	11	40	0	8	Moderate snow	351
1221PM2.5	85.5025
1226PM10	122.266	-5	-11	-17	-15	-17	-20	79	60	20	1040	1036	1032	14	7	4	11	5		0			34
1226PM2.5	107.153

## Sheet: Table S2
Data production													Pocaryotic gene					Eukaryotic gene
Sample id	Adaptor(%)	Low quality(%)	Host(%)	Clean reads(#)	Clean bases(bp)	Data use rate(%)	Number of contigs (#)	N50 length (bp)	N90 length (bp)	Total length of contigs (bp)	Maximal length Contigs (bp)	Average length Contigs (bp)	Number of ORFs(#)	Ratio of complete ORFs	Total length(bp)	Maximal length(bp)	Average length(bp)	Number of ORFs(#)	Ratio of complete ORFs	Total length(bp)	Maximal length(bp)	Average length(bp)
1002PM2.5	0.0293	0.0719	0	24274923	7223960623	0.8988	146071	730	534	109780946	25770	751	125685	0.234	28401441	4686	226	29753	0.143	9362496	4440	314.7
1002PM10	0.0435	0.0708	0	22688159	6746000547	0.8857	58911	688	525	43662948	129682	741	70397	0.182	17530800	7344	249	39242	0.122	13373506	3791	340.8
1007PM2.5	0.0467	0.0298	0	21807256	6517634324	0.9235	68262	694	527	51180705	21059	749	82458	0.211	22842888	4689	277	5275	0.169	1551279	5058	294.1
1007PM10	0.0179	0.0226	0	22215794	6611111614	0.9595	57309	1244	562	66325710	66231	1157	62118	0.099	18442104	3858	296.9	81226	0.205	38787880	13842	477.5
1012PM2.5	0.0436	0.0172	0	20856772	6145834117	0.9391	90133	982	560	86935647	68461	964	90498	0.234	31754934	8499	350.9	26021	0.177	9363557	5148	359.8
1012PM10	0.0127	0.0228	0	22631695	6762984187	0.9645	52593	777	533	42734757	29712	812	90266	0.09	29214600	4923	323.7	69962	0.126	26298530	4766	375.9
1017PM2.5	0.0014	0.0478	0	79061044	23627940047	0.9508	267260	1003	548	271855180	70146	1017	307538	0.137	93506256	6006	304	192999	0.248	97442188	15789	504.9
1017PM10	0.0014	0.0264	0	47751253	14291788594	0.9722	116406	1455	575	144410268	73886	1240	141685	0.115	47805873	4818	337.4	145646	0.232	75081166	16233	515.5
1022PM2.5	0.0091	0.0264	0	20985190	6253302354	0.9645	112741	1004	559	112920189	54018	1001	76583	0.114	22385604	4176	292.3	130329	0.2	61547549	14589	472.2
1022PM10	0.0057	0.0197	0	23337906	6951494490	0.9746	17001	669	522	12378839	16313	728	16763	0.091	4555650	2874	271.8	41868	0.094	13151973	7179	314.1
1028PM2.5	0.0016	0.0162	0	29092846	8690074399	0.9822	24013	3676	716	49471910	156365	2060	34199	0.175	7324242	4527	214.2	31092	0.38	21217629	7833	682.4
1028PM10	0.0012	0.0126	0	23814108	7109969603	0.9862	15752	34371	728	53954997	406446	3425	22729	0.171	7629903	3762	335.7	38905	0.373	25836453	35712	664.1
1101PM2.5	0.028	0.0458	0	25962206	7739195421	0.9262	24224	1319	557	30817416	570329	1272	35752	0.28	14686800	12351	410.8	42302	0.115	15045697	5406	355.7
1101PM10	0.108	0.0684	0	87398389	25845926083	0.8236	102216	978	550	103054313	116418	1008	161727	0.11	52667544	5376	325.7	107576	0.182	47222609	8859	439
1106PM2.5	0.0015	0.0409	0	74067275	22148071884	0.9576	64602	1207	562	73451610	168216	1136	63912	0.111	19699272	4179	308.2	94930	0.187	43615667	12142	459.5
1106PM10	0.0017	0.0204	0	53094326	15881047487	0.9779	192474	1612	581	250045833	149129	1299	209589	0.115	69374598	5493	331	233837	0.254	126667279	21138	541.7
1108PM2.5	0.001	0.0131	0	23104292	6909528593	0.9859	8009	41932	1489	43878808	295088	5478	20364	0.149	8186895	3672	402	14972	0.818	18105469	35712	1209.3
1108PM10	0.0011	0.0188	0	25149746	7525864585	0.9801	8533	44335	1925	49311815	489001	5778	22695	0.161	8310144	3891	366.2	18389	0.695	19349326	35712	1052.2
1110PM2.5	0.001	0.0112	0	21784549	6514649635	0.9879	6936	47612	1610	41232736	316336	5944	14848	0.1	5443128	3093	366.6	15013	0.817	18022632	35709	1200.5
1110PM10	0.0015	0.0158	0	26869447	8013649393	0.9827	7921	49875	1363	42739368	393123	5395	24365	0.114	8684019	3531	356.4	17890	0.706	18969284	35712	1060.3
1111PM2.5	0.003	0.0515	0	33115026	9881332135	0.9455	91201	1271	571	106275690	115591	1165	92999	0.107	30564708	4179	328.7	119785	0.209	58142261	16236	485.4
1111PM10	0.0018	0.0456	0	31301182	9343089561	0.9526	42726	1031	550	46361782	80827	1085	56588	0.205	22569492	8394	398.8	70999	0.12	25776262	7428	363.1
1113PM2.5	0.0014	0.0129	0	27219594	8134895600	0.9857	11100	49486	865	45671204	393043	4114	24696	0.136	8466972	4923	342.8	25552	0.518	21561241	24297	843.8
1113PM10	0.0009	0.0122	0	22375890	6681606691	0.9869	5967	43194	2685	40727070	222967	6825	11847	0.122	4451331	3453	375.7	16622	0.743	18604166	35712	1119.2
1116PM2.5	0.039	0.0227	0	22657591	6715326228	0.9384	25966	938	544	26022785	53974	1002	52213	0.114	17669859	4923	338.4	33559	0.117	11792077	6018	351.4
1116PM10	0.0517	0.0229	0	23738917	7082522330	0.9254	11330	716	528	8766369	29948	773	19595	0.103	6519978	4068	332.7	18705	0.106	6103602	5061	326.3
1121PM2.5	0.0015	0.0391	0	37025692	11058447840	0.9594	47228	904	548	44418596	73088	940	113616	0.144	44632461	7644	392.8	38294	0.119	13923225	5526	363.6
1121PM10	0.0011	0.0383	0	35635762	10639635496	0.9606	70126	870	542	62587766	38928	892	177162	0.103	62304525	6642	351.7	69416	0.131	26446689	7434	381
1126PM2.5	0.0098	0.0253	0	22296388	6657079422	0.9649	33917	755	531	27387649	38960	807	97464	0.101	33114042	4578	339.8	35195	0.099	11633009	5856	330.5
1126PM10	0.0046	0.027	0	23539579	7033472284	0.9684	23752	779	531	19860372	18284	836	93708	0.089	32641917	5376	348.3	19925	0.095	6549508	4683	328.7
1206PM2.5	0.0017	0.0505	0	61716898	18450172205	0.9479	79916	955	548	75777625	85605	948	173971	0.115	60624843	5376	348.5	58366	0.189	26266870	6492	450
1206PM10	0.0041	0.0249	0	46139179	13804850235	0.9711	43957	1921	572	58104889	764028	1321	156827	0.115	56882871	16197	362.7	33955	0.273	18788558	9963	553.3
1211PM2.5	0.0016	0.0407	0	32694334	9760892031	0.9578	57049	1131	558	60999555	207179	1069	116170	0.096	39038892	5469	336	65465	0.196	30506181	7915	466
1211PM10	0.0033	0.0541	0	32212995	9599598090	0.9426	41771	1323	567	49371580	428355	1181	99252	0.152	37726122	12351	380.1	47111	0.179	20959261	5211	444.9
1214PM2.5	0.0013	0.0139	0	21169769	6326936800	0.9848	2222	38351	10309	37095811	242277	16694	2364	0.059	737748	4197	312.1	13221	0.905	17455662	35712	1320.3
1214PM10	0.0014	0.0145	0	24411395	7303939714	0.9841	2810	49838	11611	37752907	292744	13435	5403	0.075	1846617	1956	341.8	12843	0.931	17340642	35712	1350.2
1216PM2.5	0.0411	0.024	0	21341556	6365005119	0.9349	28574	895	556	25543102	40078	893	31035	0.176	13220547	5013	426	26895	0.146	10416103	2753	387.3
1216PM10	0.0272	0.0297	0	20820500	6194433206	0.9431	43696	1105	554	47324932	191059	1083	174734	0.152	70344180	9489	402.6	1244	0.111	358903	2718	288.5
1217PM2.5	0.0013	0.0092	0	37648151	11235703624	0.9896	13820	39102	811	47763976	273604	3456	38864	0.129	14281929	3141	367.5	14573	0.832	17874560	35712	1226.6
1217PM10	0.0012	0.0092	0	43306093	12922775731	0.9896	5420	17749	4286	38207644	129207	7049	7876	0.072	2554968	2451	324.4	14888	0.792	17401030	18275	1168.8
1221PM2.5	0.0252	0.02	0	30802482	9172735375	0.9549	17682	992	553	17379316	29084	982	71022	0.126	27493614	8193	387.1	3847	0.073	1106106	4668	287.5
1221PM10	0.0912	0.0292	0	20844165	6196527219	0.8797	5125	1899	651	7271185	10864	1418	16320	0.301	7803387	5523	478.1	521	0.094	137202	1035	263.3
1226PM2.5	0.0017	0.0406	0	41012488	12241165562	0.9576	57545	868	540	51371384	39293	892	214837	0.111	80153991	9399	373.1	18774	0.091	5823528	5559	310.2
1226PM10	0.0018	0.0495	0	35395865	10566410470	0.9487	35358	956	544	36508191	204651	1032	149403	0.132	56478225	12351	378	15869	0.1	5127232	2906	323.1
0101PM2.5	0.0163	0.0242	0	27678966	8230601313	0.9595	13248	867	540	11776292	24227	888	50079	0.118	18524766	4923	369.9	2870	0.091	827041	4668	288.2
0101PM10	0.0294	0.0247	0	21703921	6433056721	0.9458	6601	1133	545	6826372	11333	1034	35585	0.112	12968745	4173	364.4	2336	0.08	669580	3291	286.6
0104PM2.5	0.0183	0.0264	0	20882010	6228316103	0.9552	6157	25478	2682	39624436	146756	6435	12460	0.109	4698660	2943	377.1	16635	0.723	18082220	15897	1087
0104PM10	0.0181	0.0245	0	20811025	6195878969	0.9575	5429	44806	3030	40555522	421342	7470	14812	0.134	5718351	3627	386.1	15248	0.801	18239481	35712	1196.2
0105PM2.5	0.2883	0.0358	0	10184851	3038269338	0.6759	3244	928	542	2902441	4630	894	10411	0.118	4046328	3282	388.7	2802	0.077	761937	1039	271.9
0105PM10	0.0202	0.0214	0	25740122	7676393769	0.9584	10053	936	534	9591519	17424	954	48111	0.109	16756566	4398	348.3	9963	0.08	2934129	4033	294.5
0106PM2.5	0.0021	0.026	0	51496956	15411045218	0.9719	56057	2660	609	92872231	455007	1656	145195	0.104	52450098	5376	361.2	45501	0.442	34623239	35712	760.9
0106PM10	0.0021	0.0222	0	66558492	19903767078	0.9757	93980	3635	642	171653935	600372	1826	253684	0.279	140518362	9492	553.9	40035	0.395	28306283	35712	707
0108PM2.5	0.0213	0.0464	0	41807641	7411088504	0.9324	5334	1685	627	7378375	24500	1383	13655	0.303	6837615	4923	500.7	176	0.483	100660	4668	571.9
0108PM10	0.0389	0.042	0	46850920	8298106457	0.9192	3099	2416	730	5285118	23449	1705	7287	0.409	4335459	4923	595	355	0.383	174189	4173	490.7
0109PM2.5	0.0244	0.0492	0	33071567	5862122692	0.9265	2811	1989	726	4384259	22416	1559	6158	0.372	3574128	4923	580.4	243	0.42	112231	4197	461.9
0109PM10	0.0382	0.0472	0	33237545	5887914784	0.9146	2666	2204	765	4469272	23742	1676	5832	0.423	3631191	4923	622.6	271	0.347	118167	3561	436
0110PM2.5	0.0182	0.0493	0	28911142	5112502037	0.9325	2646	2272	740	4432803	23880	1675	5943	0.41	3584706	4923	603.2	393	0.285	169695	2448	431.8
0110PM10	0.0201	0.0467	0	39876920	7061766907	0.9332	3334	1885	703	4992725	36898	1497	5390	0.365	3163956	5070	587	929	0.352	394338	4671	424.5
0111PM2.5	0.0477	0.0492	0	34814164	6146867799	0.903	2781	2004	710	4289265	26524	1542	5954	0.383	3523476	4566	591.8	299	0.308	124614	1535	416.8
0111PM10	0.0182	0.0487	0	36486919	6453939571	0.9331	3037	2387	772	5282598	34106	1739	6026	0.439	3771840	4923	625.9	470	0.411	226539	5379	482
0112PM2.5	0.0465	0.047	0	32208867	5693191611	0.9065	5238	1737	663	7426168	26708	1417	11349	0.31	6334584	5472	558.2	442	0.398	234795	5856	531.2
0112PM10	0.0553	0.04	0	35608520	6313462978	0.9047	3299	1982	691	5046250	24509	1529	6213	0.348	3532323	5292	568.5	618	0.469	329552	4848	533.3
0113PM2.5	0.0708	0.0491	0	34919344	6165595169	0.8801	5723	1625	631	7676481	23320	1341	13613	0.28	6936534	4923	509.6	402	0.371	190726	4417	474.4
0113PM10	0.0445	0.0379	0	39964080	7090975805	0.9176	3538	1851	688	5204045	25732	1470	6314	0.378	3674322	4671	581.9	593	0.395	275186	3223	464.1
0114PM2.5	0	0.0516	0	10011604	1768064932	0.9484	1642	1369	649	1995846	14362	1215	3093	0.233	1727943	4224	558.7	142	0.415	65826	2055	463.6
0114PM10	0.0171	0.0358	0	40670172	7231726362	0.9472	10178	1361	613	12331167	49284	1211	19385	0.26	9134292	4134	471.2	1417	0.335	602468	4149	425.2
0116PM2.5	0.0171	0.0247	0	24178836	7228280486	0.9582	33209	816	534	28175496	40390	848	137882	0.102	47559039	5376	344.9	18351	0.088	5541532	5856	302
0116PM10	0.0611	0.0255	0	23780784	7086379351	0.9135	35965	775	533	29363791	35986	816	106671	0.105	36803244	5532	345	30571	0.108	10267128	5340	335.8
0120PM2.5	0.0016	0.0413	0	37320251	11138007194	0.9571	63687	2111	595	92095607	114751	1446	112538	0.107	37992012	13020	337.6	75001	0.284	42673279	17325	569
0120PM10	0.0016	0.0499	0	27905522	8328770035	0.9485	53407	1301	575	61106239	37810	1144	56829	0.124	19090581	4923	335.9	70358	0.202	33795004	6626	480.3
0126PM2.5	0.0331	0.0277	0	24860983	7432637576	0.9393	39159	13321	581	66678539	492161	1702	66657	0.092	22265718	4923	334	67989	0.272	37852580	35712	556.7
0126PM10	0.0479	0.0254	0	24621307	7324187070	0.9266	17521	46100	631	49309444	454869	2814	28305	0.114	9773208	4923	345.3	47434	0.319	28674961	35712	604.5
0127PM2.5	0.0327	0.0274	0	28829277	8621510570	0.94	11809	44229	808	45977126	316867	3893	55118	0.098	18755571	4566	340.3	22680	0.56	20284020	35712	894.4
0127PM10	0.0126	0.0238	0	26399363	7897816207	0.9637	6623	61965	2006	42371642	599605	6397	26761	0.112	9313224	4134	348	18373	0.684	19144506	35712	1042
0128PM2.5	0.1809	0.0417	0	17355584	5176183304	0.7774	19004	26402	671	49577896	236710	2608	7013	0.094	1986741	1569	283.3	37162	0.414	26481755	33624	712.6
0128PM10	0.0604	0.0378	0	21705979	6489447131	0.9019	6281	36704	3169	39876303	239974	6348	16243	0.085	5242656	3453	322.8	19746	0.633	19204190	35712	972.6
0129PM2.5	0.0506	0.0365	0	24482607	7313581078	0.9129	18224	10371	1315	68515035	197660	3759	6917	0.128	2055018	2913	297.1	30994	0.645	31225401	35712	1007.5
0129PM10	0.1849	0.0488	0	18821429	5611779258	0.7664	2769	35836	8180	37155847	127693	13418	4868	0.076	1431054	1167	294	13224	0.889	17031927	35712	1288
0131PM2.5	0.1518	0.0398	0	17277854	5167175242	0.8084	3322	24656	6370	36957971	121332	11125	4050	0.088	1173123	1140	289.7	14127	0.823	17230534	35712	1219.7
0131PM10	0.1659	0.0487	0	18825538	5610066248	0.7854	9021	23272	1216	42080758	140867	4664	7107	0.136	2274393	2946	320	15510	0.798	18240974	21138	1176.1
0201PM2.5	0.068	0.037	0	22749384	6798267126	0.895	44107	2466	683	74506067	32777	1689	48764	0.111	16997742	4923	348.6	56194	0.344	36114956	11698	642.7
0201PM10	0.0362	0.0393	0	23511394	7027773431	0.9245	18136	35353	657	49662469	454826	2738	41035	0.106	14843583	2919	361.7	31610	0.436	23085074	35712	730.3
0205PM2.5	0.1224	0.0446	0	20351757	6075056214	0.833	18051	885	538	16537109	18578	916	66402	0.127	24274374	4554	365.6	14352	0.08	4242649	4173	295.6
0205PM10	0.056	0.0372	0	22788341	6814596709	0.9068	4818	36882	5464	38873074	258384	8068	12031	0.088	4046562	2661	336.3	14573	0.824	17706546	33926	1215
0209PM2.5	0.064	0.0362	0	21474057	6409802091	0.8998	6527	2237	668	10193348	15001	1561	27209	0.259	12244491	5019	450	2444	0.076	658536	1389	269.5
0209PM10	0.0791	0.0366	0	21288187	6335504980	0.8843	8308	23600	1826	45831746	292027	5516	22605	0.275	10583487	9750	468.2	13885	0.85	17372594	35712	1251.2
0214PM2.5	0.0562	0.0429	0	22411009	6687751301	0.9009	14203	774	533	11818839	9468	832	32934	0.114	11507280	4671	349.4	22132	0.101	7289840	3124	329.4
0214PM10	0.0786	0.0429	0	21446270	6387957610	0.8785	7142	828	535	6185946	38515	866	32660	0.093	11041755	4014	338.1	5708	0.09	1644010	4936	288
0219PM2.5	0.0461	0.0411	0	22741832	6787830412	0.9128	7643	53580	1622	43070542	489099	5635	24023	0.135	8806665	4671	366.6	22829	0.561	20486852	35712	897.4
0219PM10	0.0581	0.0359	0	21347736	6333317694	0.906	7777	47483	1398	42329219	408160	5442	25323	0.101	9299220	3549	367.2	19081	0.647	19146906	35712	1003.5
0224PM2.5	0.0443	0.0407	0	22366411	6654077000	0.915	12968	37592	740	46016232	421389	3548	53697	0.085	18146535	4113	337.9	27312	0.484	21982001	35712	804.8
0224PM10	0.0417	0.0393	0	22790312	6799953121	0.9191	4631	62034	3994	40482382	402144	8741	16040	0.123	5999859	3567	374.1	14980	0.823	18182449	35712	1213.8
0301PM2.5	0.0377	0.0381	0	23694352	7076834519	0.9242	16178	690	527	11607664	9853	717	43558	0.069	14707449	2340	337.7	21824	0.097	7452233	4825	341.5
0301PM10	0.051	0.0316	0	23234388	6923732018	0.9174	10018	677	523	7133951	13213	712	51780	0.056	16805355	2250	324.6	13554	0.079	4214353	1929	310.9
0306PM2.5	0.0317	0.03	0	21645592	6446183322	0.9383	16215	1153	544	16929897	20045	1044	61066	0.15	22365690	5949	366.3	20465	0.091	6393642	2133	312.4
0306PM10	0.0424	0.0337	0	23848221	7118581976	0.9238	24317	763	532	19978028	71488	821	71511	0.094	23568438	4671	329.6	36289	0.102	12076343	7179	332.8
0311PM2.5	0.0477	0.0495	0	22330346	6670094201	0.9028	21434	825	541	18362600	45968	856	32057	0.112	11455215	4671	357.3	29041	0.129	10835653	4866	373.1
0311PM10	0.0629	0.0336	0	21864882	6529487709	0.9035	17353	750	531	13919785	14363	802	51158	0.093	17906421	4923	350	22677	0.095	7438026	3499	328
0316PM2.5	0.047	0.0555	0	22216470	6631020675	0.8975	25301	790	529	21836019	53301	863	53967	0.195	13232106	4890	245.2	21978	0.131	7104259	6954	323.2
0316PM10	0.0705	0.0331	0	19610215	5827239663	0.8964	9536	919	536	9007231	93546	944	33721	0.121	11264619	4923	334.1	8894	0.099	2706238	7179	304.3
0322PM2.5	0.0351	0.0369	0	20038522	5970628386	0.9281	18254	27289	698	53208246	393016	2914	45769	0.13	15852504	5376	346.4	30603	0.454	23329235	35712	762.3
0322PM10	0.1101	0.0344	0	20620275	6159054218	0.8555	9214	29942	1457	45134014	230977	4898	35567	0.139	12721599	4671	357.7	15488	0.791	18074493	35712	1167
0326PM2.5	0.0485	0.0461	0	21538127	6428514399	0.9054	26830	10530	671	60174413	145523	2242	29815	0.14	10191693	6021	341.8	42583	0.376	28617266	35712	672
0326PM10	0.1461	0.0352	0	15933987	4737238239	0.8187	10284	38231	990	44393763	393100	4316	27416	0.116	9867654	4431	359.9	18248	0.686	18918721	35712	1036.8
0331PM2.5	0.0151	0.0223	0	51663167	15446326357	0.9626	19878	980	554	19695308	64962	990	25023	0.185	8190762	4359	327.3	21049	0.143	7646173	5994	363.3
0331PM10	0.002	0.0218	0	43773648	13089395201	0.9762	34766	1107	562	36455724	27382	1048	69602	0.206	17273532	4740	248.2	34923	0.171	14618779	5985	418.6

## Sheet: Table S3
Species	Mean	0301PM10	1113PM10	1111PM10	1028PM10	1217PM10	0201PM10	0219PM10	0101PM10	1110PM10	1126PM10	1022PM10	0105PM10	0108PM10	0205PM10	1206PM10	1106PM10	0322PM10	1116PM10	1221PM10	1108PM10	1017PM10	1216PM10	0214PM10	0120PM10	1101PM10	1226PM10	0116PM10	1211PM10	0126PM10	0131PM10	0109PM10	0209PM10	1214PM10	0311PM10	0104PM10	0331PM10	1012PM10	1002PM10	0326PM10	1007PM10	0316PM10	0306PM10	0114PM10	1121PM10	0106PM10	0127PM10	0224PM10	0111PM10
Kocuria sp. UCD OTCP	23.1738	13.729	39.6733	12.0225	41.9822	0	16.1791	30.7475	38.3338	26.1356	34.9345	11.1587	35.4331	41.1647	26.9436	36.8681	19.7283	50.361	23.7666	12.9602	44.3951	18.272	0	12.8265	27.5909	27.3792	20.3561	21.9503	23.8484	21.2757	0	35.3673	18.0274	0	25.7768	38.5962	40.8075	15.3102	17.3448	32.125	13.2364	26.9124	31.3185	16.0836	38.5642	5.96745	17.4187	30.4923	33.0217
Ralstonia unclassified	7.06161	0	0	0	0	0	0	0	1.94855	0	2.46963	2.56945	1.54025	0	0	0	0	0.11211	1.56854	59.0038	0	0	61.3013	0	0.10645	0	42.8435	0	31.9946	0	0	0	41.4583	0	0	4.0082	0	1.06126	0.30192	11.4846	1.76899	0.10322	0	0	0	0	0	0	0
Deinococcus unclassified	3.43864	2.09912	8.65049	3.86857	7.3057	0.24165	2.24753	2.36949	3.04756	4.21592	2.85857	4.11833	4.24968	2.86223	2.25102	3.63921	10.5334	1.0154	4.38292	0.93441	10.7482	8.50583	0.02624	2.03054	2.02974	6.83808	1.71205	2.56186	1.76986	2.79317	2.36184	2.4017	1.44357	0	0.95009	4.42415	0.19263	12.6685	9.92377	1.24768	7.03767	0.75041	1.23022	1.1865	3.17724	1.00019	1.77483	2.01708	2.19266
Pseudomonas unclassified	2.9271	2.40834	1.26465	0.28357	2.42638	0.75252	1.693	1.61975	1.2419	3.88566	1.49022	4.14136	2.38765	3.29088	3.45568	3.17588	2.3962	3.44709	11.7573	1.12429	0.29438	1.38351	0.78509	1.38437	6.03631	1.90205	0.58794	2.08467	2.9517	4.34325	0	1.97337	3.83658	0	2.88092	6.04013	10.6895	1.05697	1.00898	8.67454	3.32319	7.21821	4.70867	1.95828	2.17368	0.50276	3.56854	2.28828	2.08333
Pantoea unclassified	2.21138	0	0	67.524	0	0	0.19618	0	0.19556	1.6709	0.76848	2.3308	0.63539	0.0957	0.51552	0.12096	0.50632	1.13769	0.26333	1.84544	0.16186	1.42027	0.56652	0	0.53911	0	0.4547	1.01848	0.82905	0	0	0.19306	0.84627	0	2.07258	0.48901	1.27899	0.88179	1.3163	0.63829	0.89799	2.03749	0.32527	0.62527	0.32376	0.18561	0.2533	0.83151	0.51716
Propionibacterium acnes	1.98128	0.23505	2.04465	0.28312	0.15406	4.12826	2.31317	0.20964	0.1882	0.39494	0.08983	3.98514	1.32259	0.11453	3.76897	0.19353	0.86601	1.10911	3.58617	0.53178	0.29438	0.17393	0.76471	1.36111	0.50115	0.81358	0.1675	0.77551	0	0.48342	16.1754	0.20746	1.83215	1.2846	0.70903	0.76882	0.3517	1.59527	6.10016	1.22249	8.8015	3.50966	0.60064	0.73447	0.69187	0.09167	0.29299	4.76683	0.28547
Escherichia unclassified	1.96669	0	1.59573	1.60855	0.13402	4.68813	0.94411	0.92945	0.9491	1.14519	0.06607	16.7979	0.67923	0.12402	2.99729	0.11817	0.06896	0.61252	3.94247	1.11262	0	15.6071	5.57632	1.50027	0.29897	0.50404	0	0.10639	0.1639	0.20911	2.64416	0.19715	1.57382	15.0111	0.66311	1.04666	0.50101	1.1721	2.97192	0.61724	1.47864	1.43241	0.12119	0.2134	0.05471	2.81778	0.77366	0.7961	0.11846
Escherichia coli	1.96501	0.21108	1.02318	0.51115	0.37747	3.90129	1.29669	0.83133	0.39167	0.47064	0.18751	12.0732	0.57882	0.00839	1.23105	0.06869	0.64219	0.63027	2.54198	0.5582	0.35527	4.69713	23.0239	8.57798	0.21458	0.28744	0.15359	0.37768	0.17038	0.56139	22.8373	0.11284	0.39731	8.11919	0.16058	0.71769	0	1.00875	8.5058	0.32022	0.66594	0.46925	0.61436	0.14965	0.3782	2.74979	0.39363	0.21632	0.08992
Leifsonia unclassified	1.89906	0.43403	8.22089	0.14978	8.19191	26.2961	0.29432	0.16688	0.06993	11.3409	0.0721	0	0.13701	0.17041	0	0.16878	0.46831	0.37767	0	0	6.44993	0.09246	0	0.08544	0.07595	0.05331	0.02533	0.09348	0.04072	0.10035	0	0.21602	0	32.3424	0.28104	0.15781	0	0	0	0	0	0.27374	0.2867	0.22308	0.13013	0	0.3745	0.33563	0.44783
Dietzia unclassified	1.86809	0.5385	1.28866	0.36433	2.19607	0	1.98756	1.63374	2.34979	2.9983	1.71335	3.2631	3.2859	1.45485	5.09367	2.26928	1.19934	4.18869	3.62116	2.60265	1.02634	1.2222	0.12424	2.60807	1.49124	3.24461	1.20317	1.86048	1.85006	2.05028	2.27902	1.81507	2.52185	0	2.07055	3.67823	1.27541	3.03214	1.60167	2.26955	1.88083	3.34993	2.76932	1.37177	1.8253	0.63679	2.29635	2.55785	1.36544
Actinoplanes unclassified	1.55312	9.56596	1.14699	0.50361	0	0	3.855	3.05981	1.6278	0	2.13907	0	1.28198	1.32111	0.4875	1.70137	3.39628	0.48173	0.38048	0	0.30265	1.57175	0	2.20257	1.22802	0.40689	0.88957	1.12734	0.27178	1.05464	0	1.51773	0.59609	0	3.26352	0	2.70821	0.54192	0.58405	1.37386	0.34378	0	0.7005	0.15228	0.17402	0.1236	0	0.28262	1.67957
Cucumber mosaic virus	1.34974	0	0	0	0	0	0	0	0	0	0	0	0	0	0	0	0	0	0	0	0	0	0	0	0	0	0	12.1149	0	19.588	24.1995	0	0	0	0	0	0	0	0	0	0	0	0	0	0	0	14.0005	0	0
Massilia unclassified	1.24629	3.20221	0.95359	0.39761	0.88559	0.02424	1.66741	1.9256	1.11832	0.8215	1.84414	1.55285	1.14015	1.39966	0.82949	2.34211	2.2844	0.79413	1.71857	0.24492	0.99821	2.30257	0	1.00693	1.90187	1.70982	0.58552	1.05973	1.57778	1.13231	0	1.14886	0.63801	0	1.90479	1.67201	1.81712	1.74422	1.42137	1.16856	1.5628	0.99303	1.44622	0.62758	1.51842	0.38234	0.52816	1.39418	1.23905
Nocardioides unclassified	1.24517	0.9024	0.86099	0.41001	0.69991	0	2.07897	1.99599	1.78269	1.51241	1.32558	1.6187	2.24932	1.9859	1.3562	2.69024	0.88544	2.58301	2.1373	0.98446	0.90938	0.93251	0.01369	0.80285	1.0778	3.67196	0.9388	1.70746	1.98166	1.33079	0.32994	2.29491	0.88858	0	1.57197	1.20959	0.59876	3.53423	1.43166	2.19905	1.9241	1.40778	2.70456	1.08012	1.69856	0.60178	0.67151	1.9879	1.26557
Microcoleus unclassified	1.23781	3.20411	0.11358	0.13462	2.60287	3.99785	4.01817	1.62836	1.35455	0.25696	1.09624	0.29368	0.73187	0.65062	0.31034	1.1131	2.11141	0.29645	0.07882	0	1.57321	0.37153	0.00724	1.369	2.26819	1.10022	1.03899	1.32065	0.7914	0.93684	0	0.77469	0.5075	0	0.85628	0.58555	1.08977	0.54214	0.9844	0.96328	1.03355	0.85949	0.64852	1.69018	0.23778	0.23876	0.30376	1.19443	0.88887
Brachybacterium unclassified	1.01267	0.05264	0.54001	0.33117	0.52201	0	1.00168	1.22722	0.91027	2.13621	0.67479	0.76711	1.57496	0.60075	3.8924	0.37871	0.31184	2.0686	1.83793	1.05628	0.76453	0.17718	0.018	2.78189	0.84277	0.5704	0.47436	1.45003	0.86642	1.59097	0	1.19536	0.82816	0	1.43931	1.92106	0.91719	1.15489	1.2491	2.83765	2.49826	2.57559	2.23819	0.49973	0.67476	0.24514	2.04686	1.24471	0.91486
Paracoccus unclassified	0.951537	0.79312	1.12287	0.39619	1.24901	0	0.90496	1.34071	1.30916	0.94898	1.77942	0.38605	1.27035	1.62758	0.78991	2.35605	1.18467	1.05965	1.05673	0.48606	1.5054	1.34754	0.18498	0.74098	0.93725	1.6368	0.98833	1.18628	0.78303	1.41081	0	1.64636	0.30736	0	1.08515	1.69313	0.71038	1.72232	1.37835	0.67447	1.3945	0.86107	1.16091	1.08494	1.44416	0.3247	0.88205	1.08785	1.11197
Geodermatophilus obscurus	0.910007	10.2203	0.21546	0.11279	1.44574	0	8.80678	5.98172	2.53293	0	5.9671	0.11121	0.64886	0.92897	0.21584	1.27393	3.60461	0.56028	0.01249	0.01172	1.82357	3.48502	0	1.22696	0.90189	0.36646	0.88038	0.27426	0.23952	0.30505	0	0.43658	0.13572	0	3.33815	0.25916	0.40713	0.10877	0.10188	0.43957	0.03384	0.19096	0.79479	0.1089	0.30691	0.18895	0.26565	0.78701	0.57644
Chroococcidiopsis thermalis	0.752434	0.21531	0.03566	0.397	0.41157	2.42906	1.04613	0.82826	1.34299	0.54359	0.84712	0.16002	0.72365	2.98452	0.00592	0.96581	0.56639	0.02224	0.37057	0	1.48968	0.56964	0	0.24038	0.7605	1.15601	0.56816	1.95306	0.41896	0.91054	0	1.49832	0.137	0	0.43296	0.99585	0.33762	0.61545	0.18233	0.0824	0.54855	0.05906	0.49432	1.90574	0.37716	0.23087	0.66931	0.53075	1.1663
Porcine type C oncovirus	0.749033	0	0	0.68189	0.23933	0	0.3647	0.27463	0	1.36092	0.0791	0.34565	0.75685	0.17899	2.81555	0.3303	0.07395	0.7269	1.1209	0.45802	0.16242	0.22198	0	3.29485	1.92236	0.5137	0.41671	2.18508	0.39515	0.77256	2.76787	0.61645	1.0248	0	1.59305	1.14861	0.46885	0.96856	0.30172	0.67485	1.04909	1.8733	1.10135	3.03891	0.76524	0.17813	3.42612	1.80877	1.18629
Stenotrophomonas maltophilia	0.618428	0.03305	0.04349	0.05577	0	0	0.06696	0	0.15345	0.30204	0.00763	0.24525	0.55668	0.0672	0.44107	0.17756	0.15078	0.15435	0.31626	0.38397	0	0.06709	0.01405	0.27088	0.72498	0.51927	0.07379	0.09624	0.57012	0.12239	2.53216	0.12723	0.33706	0	0.67593	0.0674	0.88169	0.41045	1.22715	0.94299	0.78375	0.32555	0.62813	0.02485	0.55783	0.09117	0.16111	0.64181	0.12631
Candidatus Portiera aleyrodidarum	0.591527	0	0	0	0	0	0	0	0	0	0	0	0	0	0	0	0	0	0	0	0	0	0	0	0	0	0	0	0	0	0	0	0	0	0	0	0	0	0	0	0	0	0	0	0	0	0	0	0
Rhodococcus sp R04	0.523499	0	0	0	0	0	0	0	0	0	0	0	0	4.20875	0	2.62771	0	0	0	0	0	0	0	0	0	0	1.87672	0	0	0	0	3.12337	0	0	0	0	0	0	0	0	0	0	0	0	2.88907	0.71758	0	0	2.27159
Aerococcus viridans	0.517212	0	0.37674	0.23724	0.95391	0	0.23896	0.08922	0.16357	2.44687	0.20555	1.40689	0.38412	0.20633	1.45145	0.34141	0.22076	0.19237	1.11459	0.27171	0.49358	1.06801	0.06185	1.31394	0.571	2.14256	0.25002	0.80357	0.3602	0.51051	0.38361	0.54427	0.39344	0	0.40423	0.1598	0.15584	2.53285	1.06975	0.22548	2.63216	0.61248	0.51183	1.70667	0.92528	0.07807	1.28121	0.56528	0.59909
Acinetobacter johnsonii	0.51393	0	0.19821	0.05184	0.63941	0	0.39897	0	0.06991	1.0635	0.14566	1.18165	0.22252	0.06024	0.22599	0.1211	0.16834	0.09433	0.98247	0.34017	0.23842	0.23701	0.04404	1.66618	0.35502	1.21517	0.03566	0.4735	0.10689	0.5203	0.37192	0.12894	0.26467	10.134	0.22637	0.06642	0.04951	1.42717	1.27524	0.12085	1.17964	0.42681	0.37353	0.23938	0.37975	0.03014	0.85974	0.77464	0.20118
Fusarium unclassified	0.511169	0.0859	1.33406	0.00202	0.31327	5.77267	0.9319	0.84086	0.00924	0.64291	0.01299	0.03834	0.03494	0.04884	1.04977	0.03309	0.08928	0.38288	0.11365	0.02591	0.43262	0.03795	0	0	0.13747	0.01721	0	0	0	0.46055	3.18317	0.00771	0.4396	4.93339	0	0.81785	0	0.03877	0.0346	0.31098	0	0	0	0.02829	0.20288	0.14917	0.71645	1.06185	0
Curtobacterium unclassified	0.505651	0.43003	0.05499	0.23983	0.22131	0	0.33928	0.21959	0.13263	0.47829	0.21723	1.60331	0.37441	0.27994	0.41871	0.3558	2.26641	0.19653	0.3559	0.04192	0.26116	1.91035	0	0.40439	1.05949	0.64847	0.18302	0.31695	0.53838	0.75227	0	0.39789	0.08735	0	0.81162	0.38304	0.70719	0.76428	0.66115	0.39706	1.55733	0.46986	0.7594	0.22896	0.76487	0.09091	0.47911	0.50989	0.37543
Ustilago maydis	0.500452	0.65725	0.02299	0.14691	0.65718	0.12503	1.02636	0.41892	0.14682	0.29661	0.16797	0.35385	0.31319	0.24941	0.25649	0.32065	0.23758	0.24143	0.40191	0.00634	0	0.75958	0	0.13841	3.1489	0.51006	0.09352	0.52539	0.30602	0.32017	0	0.2631	0.06651	0	0.56169	0.454	1.83355	1.57492	2.58501	0.33328	3.26284	0.48466	0.54453	2.58579	0.4522	0.14175	0.59142	0.5543	0.50999
Acinetobacter unclassified	0.488336	0	0	0.09557	0	0	0	0.3181	0.17632	2.44615	0.45074	0	0.51633	0.43143	1.6326	0.46393	0	0.42633	1.13222	0.42284	0.31727	0	0.12312	0.57741	0.20751	0.28974	0.11715	0.46845	0.43079	0.41648	0	0.76263	0.46672	0	0.47429	0.5274	1.03479	0	0.06619	0.98018	0.43882	0.51623	0.75752	0.5268	0.79284	0.03789	0.47666	0.33286	0.43199
Avian endogenous retrovirus EAV HP	0.472812	0	1.59723	0	0	0	1.08933	0	0.17637	1.44535	0	0.27532	0.13397	0.0329	2.9094	0.46428	0	0	1.57015	0.98126	0	0	0.1696	1.86991	0.3828	0.62804	0.17873	1.08249	0.2754	0	2.54386	0.1733	1.2594	0	0	0.34309	0.18673	0.08266	0.28839	0	1.19895	0.22382	0.08224	0.85697	0.43026	0.15371	0.71191	0.41164	0.27182
Candidatus Nitrospira defluvii	0.460147	0	0	0	0	0	0.01372	0.05511	0.75307	0.11112	0	0	0.09498	0.23237	0	0.17241	0	0.3962	0	0.00237	0.09421	0	0	0.3251	0.23196	0.10314	0.81836	0.6643	0.1004	2.05388	0	0.63796	0.24228	0	0.12228	2.92672	0	0.32395	0.04043	0	0.38202	0.80591	0.6083	0.17769	0.28864	0.16578	0.70949	0.97601	0.47928
Enhydrobacter aerosaccus	0.438333	0	0.41683	0.22716	0.44289	1.51142	0.74752	0	0.03707	0.60839	0.00887	0.55729	0.24572	0.07521	0.30252	0.13519	0.2406	0.10664	0.29166	0.10078	0.10504	0.26646	0.17504	0.36011	0.26089	0.70084	0.11409	0.20735	0.15184	0.14845	1.42579	0.15784	0.13295	0	0.04576	0.17963	0	1.87852	1.58488	0.2669	1.22836	1.28603	0.22558	0.25471	0.33004	0.0355	0.23895	1.50948	0.2384
Brevundimonas unclassified	0.421632	0.62971	0.5174	0.11833	0	0	0.44167	0.21107	0.48535	0.66443	0.63778	0.04645	0.67701	0.42996	0.17615	0.58018	0.86228	0.2926	0.20735	0.01262	0	0.36451	0.36736	0.58036	0.47753	0.59889	0.15769	0.41112	0.49241	0.51902	0	0.76312	0.21059	0	0.56585	0	0.90193	0.44324	0.39937	0.43479	0.60023	0.14534	0.84307	0.34752	0.30922	0.10484	0.3886	0.40246	0.25885
Pantoea ananatis	0.409068	0	0	0.12413	0	0	0.42488	0	0	1.06006	0.10956	0.35806	0.18026	0.12756	0.50011	0.1649	0.12195	0.12577	0.2156	0.3438	0	0.0486	0	0.39909	3.19225	0.34671	0.16887	0.15298	0.59976	2.09262	0	0.57597	0.20691	0	0.56849	0	0.5236	1.00658	0.03787	0.56831	1.45887	0.66585	1.69462	0.58309	1.99904	0.03435	1.37931	1.31435	0.20012
Pedobacter unclassified	0.390818	0.54197	0	0	0.32158	0	0.7312	0.47674	0.07399	1.10787	0.07971	0	0.29083	0.21242	0	0.54647	0.03723	0.09767	0.46786	0	0	0.11884	0	0.37343	0.59159	0.09756	0.22579	0.29131	0.67502	0.50195	0	0.9299	0	0	0.41429	0	3.26326	0.13871	0	0.69731	0.13469	0.8578	0.50433	0.78732	0.80697	0.10299	0.4389	0.33427	0.73699
Hymenobacter unclassified	0.377542	0.77571	0.39831	0.29949	0.58468	0	0.56719	0.65537	0.19696	0.16659	0.68498	0.31318	0.19427	0.4895	0.03625	0.74993	1.39442	0.08507	0.18263	0.00094	0.54882	1.3344	0	0.20806	0.28426	0.41917	0.18323	0.24308	0.3297	0.25952	0	0.27307	0.03861	0	0.35797	0.32784	0.14263	0.45946	0.29319	0.02196	0.39494	0.00902	0.14642	0.10386	0.38155	0.10151	0.12694	0.20952	0.29968
Serinicoccus unclassified	0.376293	0.46495	0.45518	0.05833	0.61374	0	0.32172	0.92159	0.48811	1.00519	0.56923	0.75352	0.2131	0.3085	0.82373	0.32166	0.22282	0.17301	1.30922	0.22164	0.52908	0.40615	0	0.51077	0.51965	0.52635	0.10107	0.4413	0.12103	0.41334	0	0.42886	0.30913	0	0.56743	0.68412	0.34713	0.57864	0.75281	0.587	0.51457	0.67704	0.35971	0.05602	0.34638	0.12011	0.441	0.29417	0.48928
Lactobacillus amylovorus	0.366376	0	0	0.20097	0.01901	0	0.19437	0.15145	0	1.31455	0	0.34605	0.20586	0.10225	1.56325	0.14495	0	0.39094	1.06386	0.40006	0	0.02539	0.00326	1.92652	0.80545	0.67833	0.22225	0.90354	0.35185	1.01536	0.0942	0.58981	0.55318	0	0.52389	0	0.03637	0.85889	0.05172	0.20028	1.37616	0.85819	0.39734	2.34549	0.90501	0.04462	1.84758	0.51972	0.69073
Peptostreptococcaceae noname unclassified	0.364179	0	0	0.10084	0	0	0.59327	0	0	0.16399	0	0	0.1824	0.29805	1.48548	0.31607	0.12029	0	1.25755	0.41109	0	0.21666	0	1.01811	1.34025	0.23321	0.05345	0.5986	0.15553	1.17298	0	0.46204	0.76211	0	0.16719	0	1.52543	0.31201	0.58899	0.21956	0.1484	0	0	3.36161	0.62527	0.01167	0.9693	0.28023	0.74572
Acinetobacter pittii calcoaceticus nosocomialis	0.352705	0	0.41588	0.03401	0	3.99271	0.16219	0	0	0.09881	0	3.97968	0.06877	0	0.21953	0	0.06577	0.08268	0	0	0	0.12361	0.42321	0.32676	0	0	0.05635	0.03275	0	0	2.51517	0	0.13663	0.89006	0	0	0	0.50447	0.70177	0	0.21447	0	0.03833	0	0.09496	0	0.10902	0.31761	0
Pseudonocardia unclassified	0.350128	0.42743	0	0.13266	0	0	0.52437	0.29219	0.17598	0	0.04342	0	1.15716	0.38083	0.56954	0.43885	0.24975	0.14558	0.64957	0	0	0.40579	0	0.50213	0.78986	0.45959	0.17522	0.64966	0.84476	0.36884	0	0.53609	0.02992	0	1.10132	0.66241	0.42944	0.19999	0.12523	0.12557	0.42559	0.21674	0.77958	0.3078	0.38945	0.13182	0.34792	0.345	0.77733
Staphylococcus equorum	0.343238	0	0	0.10885	0	0	0.14045	0.11235	0.04406	0.79767	0.01503	0.27013	0.27959	0.21954	0.86497	0.19053	0	0.14504	0.57248	0.26113	0	0.03241	0	2.18751	0.6052	0.75369	0.35399	1.90831	0.43067	0.7026	0	1.0054	0.59098	0	0.51907	0.22537	0	0.4167	0	0.24875	0.50558	0.64606	0.68356	1.75352	0.49195	0.07816	1.52671	0.71633	1.03336
Acinetobacter lwoffii	0.325557	0	0.28596	0.13431	1.22828	0	0	0	0	1.30282	0.20141	0.85444	0.20439	0.13524	0	0.21224	0.12387	0	0.83809	0.0017	0.14148	0.5558	0.00773	0.57567	0	2.34549	0.1011	0	0.25727	0.17575	0	0.16655	0.00313	0	0.01577	0	0	2.37088	1.84636	0	1.54543	0.00991	0.11068	0.4957	0.33667	0.03412	0.18909	0.19553	0.31299
Thiomonas unclassified	0.323896	0	1.18477	0.0412	0.84844	0	0	0	0.68683	0.26803	0.42063	0.30633	0	0.10982	0	0.25829	0.68812	0.77306	0	0	0	0	0.62273	0.1095	0.08518	0.25411	0.11363	0.1417	0.13133	0.13694	2.26434	0.19282	0	0	0	0.19087	0.62329	0.82773	0	1.25598	0.24255	0.24903	0.18302	0	0.07979	0	0	0.229	0.21603
Lactobacillus reuteri	0.319969	0	0	0.10694	0	0	0.15432	0.01316	0	1.33841	0	0.35532	0.08943	0.11757	1.82301	0.11571	0.00265	0.31624	0.62944	0.29822	0	0.05478	0.00658	1.41375	0.83409	0.51447	0.19321	0.88117	0.26109	0.71717	0.10881	0.57096	0.40611	0	0.5254	0.13515	0.06213	0.39926	0.01736	0.12722	0.65701	0.82343	0.45361	2.50646	0.68576	0.05905	1.64142	0.79208	0.56381
Orthohepadnavirus unclassified	0.316555	0	0.27061	0	0	3.80993	0	0.44474	0	0	0	0	0	0.23412	1.10908	0	0.17963	0	0.18778	0	0	0	0	0.40018	0	0	0	0.25892	0	0	0	0.3083	0	0	0.24966	0	0	0	0	0.32786	0	0	0.33442	0.6419	0	0.03606	0	4.60296	0.07895
Chlamydia psittaci	0.257228	0	0	0	0	0	0	0	0	0	0	0	0	0	0	0	0	0	0	0	0	0	0	0	0	0	0	0	0	0	0	0	0	0	0	0	0	0	0	0	0	0	0	0	0	0	0	0	0
Pseudomonas stutzeri	0.250984	0	0	0.01385	0.02333	0	0.05677	0.0797	0.17459	0.83062	0.22305	0.28105	0.31838	0.27623	0.02347	0.49968	0.4058	0.27378	0.20508	0.01524	0.32905	0.32378	0	0.17765	0.38666	0.80657	0.2245	0.41497	0.41142	0.36202	0	0.27184	0.01853	0	0.26243	0.0219	0.30144	1.14368	0.35692	0.06313	0.60788	0.70484	0.28896	0.13395	0.59138	0.10989	0.41203	0.50054	0.3104
Halomonas unclassified	0.250636	0	0	0	0	0	0.68525	0	0	0	0.14863	0.43298	0	0.2587	0.28596	0.07301	0	0	1.743	0	1.22073	0	0	0.46432	0.2408	0.17958	0.24092	0	0.12375	1.54837	0	0.06813	0	0	0	0	0	0.38998	0	0.5072	0	0	0.51735	0.14186	0.16916	0.01859	0.18659	0	0.12214
Thauera unclassified	0.245535	0	0	0.04717	0.09148	0	0.22116	0	0.31968	0.22486	0.16141	0.09658	0.16682	0.22772	0	0.16093	0.09946	0.03126	0.28083	0.10603	0.37099	0.11694	0.01122	0.3934	0.23024	0.61701	0.21717	0.37868	0.31095	1.14493	0	0.40142	0.23724	0	0.2086	1.13036	0	0.37823	0.6315	0	0.34823	0.33639	0.15294	0.13189	0.28151	0.11379	0.2323	0.24028	0.3836
[truncated: 58 more columns]

## Sheet: Table S4
Species	Mean (PM10)	Mean (PM2.5)	p-value	FDR	Enriched group
Aeromonas unclassified	0.0671292	0.13414	0.00219644	0.0820618	PM2.5
Alistipes unclassified	0.00420358	9.01887e-05	0.00107034	0.0753128	PM10
Aspergillus niger	0.0436389	0.00463057	0.000228628	0.0483897	PM10
Aspergillus oryzae	0.0503253	0.013693	0.00167655	0.0811033	PM10
Bacteroides barnesiae	0.0690636	0.0130738	0.00120879	0.0779669	PM10
Bacteroides salanitronis	0.010567	0.000571509	0.000151124	0.0483897	PM10
Botryotinia fuckeliana	0.02532	0.00384585	0.00222648	0.0820618	PM10
Brachybacterium muris	0.255551	0.129654	0.00105761	0.0753128	PM10
Brachybacterium paraconglomeratum	0.138181	0.0558696	0.00309827	0.0894552	PM10
Chaetomium globosum	0.148595	0.0456611	3.30845e-07	0.000256074	PM10
Coprococcus catus	0.013507	0.000453585	0.00216839	0.0820618	PM10
Corynebacterium glutamicum	0.0588204	0.00846792	0.000250076	0.0483897	PM10
Corynebacterium maris	0.0782526	0.037297	0.0025108	0.0844938	PM10
Corynebacterium variabile	0.00761377	6.32075e-05	0.00164065	0.0811033	PM10
Dietzia cinnamea	0.11166	0.0499868	0.000619361	0.0721698	PM10
Eubacterium cylindroides	0.00998302	0.000156415	0.00200388	0.0820618	PM10
Janibacter hoylei	0.00939585	0.00127038	0.00323611	0.0894552	PM10
Lactobacillus amylovorus	0.54427	0.192234	0.000652699	0.0721698	PM10
Lactobacillus curvatus	0.00631075	0.000679245	0.000589033	0.0721698	PM10
Lactobacillus fermentum	0.0118304	0.00112679	0.00276979	0.0893257	PM10
Lactobacillus ingluviei	0.026963	0.00390358	0.00340328	0.0908323	PM10
Lactobacillus reuteri	0.476814	0.166052	0.00139548	0.0811033	PM10
Ornithinimicrobium pekingense	0.194545	0.0973608	0.00303616	0.0894552	PM10
Oscillibacter unclassified	0.0217553	0	0.00186653	0.0820618	PM10
Penicillium chrysogenum	0.0503566	0.00836509	0.000970783	0.0753128	PM10
Porcine type C oncovirus	0.988562	0.514248	0.00312698	0.0894552	PM10
Ruminococcus torques	0.253768	0.0698138	0.000765984	0.074109	PM10
Staphylococcus lentus	0.0739268	0.0119715	0.0016302	0.0811033	PM10
Ustilago maydis	0.618121	0.384499	0.00246554	0.0844938	PM10
Yaniella halotolerans	0.0600155	0.00641302	0.00353868	0.091298	PM10

## Sheet: Table S5
Phenotype	PM2.5			PM10
	R2	p-value	adjusted p-value	R2	p-value	adjusted p-value
Mean temperature (°C)	0.0562884	0.005	0.02	0.0548559	0.004	0.016
Mean dewPoint (°C)	0.0574769	0.005	0.02	0.0704549	0.002	0.016
Mean visibility (km)	0.0214963	0.21	0.28	0.0229655	0.164	0.249143
Precipitation (mm)	0.0226315	0.249	0.284571	0.0240062	0.218	0.249143
Mean humidity	0.0268983	0.15	0.28	0.0271663	0.106	0.212
PM concerntration	0.0420578	0.021	0.056	0.0344041	0.038	0.101333
Mean wind speed (km/h)	0.0233316	0.191	0.28	0.0227514	0.192	0.249143
Mean sea-level pressure (hPa)	0.0158459	0.452	0.452	0.0144568	0.518	0.518

## Sheet: Table S6
Sample	nContigs	nARG	nMGE	nPAT	nARG&MGE	nARG&MGE&PAT	nARG/nContigs	nMGE/nContigs	nPAT/nContigs	nARG&MGE/nContigs	nARG&MGE&PAT/nContigs	Risk Score	nARG&MGE/nARG
0111PM10	4852	31	63	1286	9	9	0.00638912	0.0129843	0.265045	0.00185491	0.00185491	149.577	0.290323
1022PM10	97271	115	41	4517	7	7	0.00118226	0.000421503	0.0464373	7.19639e-05	7.19639e-05	20.7412	0.0608696
1217PM2.5	44915	47	27	2340	2	2	0.00104642	0.000601135	0.0520984	4.45286e-05	4.45286e-05	20.231	0.0425532
1002PM10	260385	128	57	4768	8	8	0.00049158	0.000218907	0.0183113	3.07237e-05	3.07237e-05	18.8076	0.0625
1226PM2.5	230668	659	496	30606	14	14	0.00285692	0.00215028	0.132684	6.06933e-05	6.06933e-05	25.5713	0.0212443
1028PM2.5	119398	35	8	1417	1	1	0.000293137	6.70028e-05	0.0118679	8.37535e-06	8.37535e-06	18.2486	0.0285714
0128PM10	31457	128	49	4102	10	10	0.00406905	0.00155768	0.1304	0.000317894	0.000317894	33.0965	0.078125
0104PM2.5	21217	59	30	2752	4	4	0.00278079	0.00141396	0.129707	0.000188528	0.000188528	26.4965	0.0677966
0127PM10	39763	186	97	6211	21	21	0.00467772	0.00243945	0.1562	0.000528129	0.000528129	39.6649	0.112903
0120PM2.5	227047	410	159	14506	21	21	0.00180579	0.000700296	0.0638899	9.24919e-05	9.24919e-05	22.5983	0.0512195
0101PM2.5	53077	106	68	6178	6	6	0.0019971	0.00128116	0.116397	0.000113043	0.000113043	23.3128	0.0566038
0301PM2.5	78901	141	29	6132	0	0	0.00178705	0.000367549	0.0777176	0	0	21.913	0
0112PM2.5	9206	41	55	2251	6	6	0.00445362	0.00597436	0.244514	0.000651749	0.000651749	40.8552	0.146341
0126PM2.5	154097	236	93	9570	11	11	0.0015315	0.000603516	0.0621037	7.13836e-05	7.13836e-05	21.6794	0.0466102
1116PM10	54143	142	62	5374	17	17	0.00262268	0.00114512	0.0992557	0.000313983	0.000313983	27.1369	0.119718
0214PM10	42757	284	141	10791	21	20	0.00664219	0.00329771	0.25238	0.000491148	0.00046776	49.3987	0.0739437
0326PM2.5	83220	155	68	4522	11	11	0.00186253	0.000817111	0.0543379	0.00013218	0.00013218	23.0491	0.0709677
1002PM2.5	424866	173	42	9023	2	2	0.000407187	9.88547e-05	0.0212373	4.70737e-06	4.70737e-06	18.4885	0.0115607
1110PM10	35973	151	58	4687	9	9	0.00419759	0.00161232	0.130292	0.000250188	0.000250188	32.6844	0.0596026
1113PM2.5	56054	70	37	2945	3	3	0.0012488	0.000660078	0.0525386	5.35198e-05	5.35198e-05	20.8065	0.0428571
1211PM10	161914	332	194	14552	17	17	0.00205047	0.00119817	0.0898749	0.000104994	0.000104994	23.4136	0.0512048
0105PM2.5	14600	77	19	2538	3	3	0.00527397	0.00130137	0.173836	0.000205479	0.000205479	36.5489	0.038961
1211PM2.5	216433	376	159	14674	11	11	0.00173726	0.000734638	0.0677993	5.0824e-05	5.0824e-05	22.116	0.0292553
0110PM2.5	4605	19	39	1100	2	2	0.00412595	0.00846906	0.238871	0.000434311	0.000434311	35.1212	0.105263
0106PM10	229614	696	505	35897	27	27	0.00303117	0.00219934	0.156336	0.000117589	0.000117589	26.6814	0.0387931
0224PM2.5	79757	156	51	7843	3	3	0.00195594	0.000639442	0.0983362	3.76143e-05	3.76143e-05	22.644	0.0192308
1017PM10	378275	466	201	18783	11	11	0.00123191	0.000531359	0.0496544	2.90794e-05	2.90794e-05	20.6176	0.0236052
0326PM10	40008	135	80	5908	11	11	0.00337433	0.0019996	0.14767	0.000274945	0.000274945	29.6246	0.0814815
1216PM10	154745	488	512	16047	32	31	0.00315358	0.00330867	0.1037	0.000206792	0.00020033	27.9859	0.0655738
1226PM10	161985	400	289	19509	26	25	0.00246936	0.00178412	0.120437	0.000160509	0.000154335	25.1578	0.065
1017PM2.5	872310	515	235	19942	7	7	0.000590386	0.0002694	0.0228611	8.02467e-06	8.02467e-06	18.9263	0.0135922
0311PM2.5	77046	145	73	3721	11	11	0.00188199	0.000947486	0.0482958	0.000142772	0.000142772	23.1851	0.0758621
1012PM10	210442	350	175	15418	18	18	0.00166317	0.000831583	0.0732648	8.55343e-05	8.55343e-05	22.1413	0.0514286
0116PM10	162444	335	192	15113	26	23	0.00206225	0.00118195	0.0930351	0.000160055	0.000141587	23.7991	0.0776119
1012PM2.5	244945	266	281	12047	15	14	0.00108596	0.0011472	0.0491825	6.12382e-05	5.71557e-05	20.4159	0.056391
1007PM10	206496	278	117	9957	18	18	0.00134627	0.000566597	0.0482189	8.71688e-05	8.71688e-05	21.2722	0.0647482
1106PM10	600488	537	194	21008	8	8	0.000894273	0.000323071	0.0349849	1.33225e-05	1.33225e-05	19.6798	0.0148976
0116PM2.5	169114	388	151	11208	14	14	0.00229431	0.000892889	0.0662748	8.27844e-05	8.27844e-05	23.985	0.0360825
1110PM2.5	21261	63	16	2486	2	2	0.00296317	0.000752552	0.116928	9.4069e-05	9.4069e-05	26.2269	0.031746
0113PM10	5639	55	76	1552	19	19	0.0097535	0.0134776	0.275226	0.00336939	0.00336939	1295.64	0.345455
1101PM2.5	109553	108	85	3431	12	12	0.000985824	0.00077588	0.0313182	0.000109536	0.000109536	20.445	0.111111
0209PM10	21150	136	224	5089	13	13	0.00643026	0.010591	0.240615	0.000614657	0.000614657	52.411	0.0955882
0322PM10	43285	146	69	5845	10	10	0.00337299	0.00159409	0.135035	0.000231027	0.000231027	29.1134	0.0684932
1221PM10	11864	94	177	4122	9	9	0.00792313	0.0149191	0.347438	0.000758597	0.000758597	67.5529	0.0957447
0109PM2.5	4834	17	38	1140	3	3	0.00351676	0.00786098	0.23583	0.000620604	0.000620604	34.9272	0.176471
0205PM2.5	88599	171	72	7936	7	7	0.00193004	0.00081265	0.0895721	7.90077e-05	7.90077e-05	22.8646	0.0409357
1216PM2.5	65624	163	143	7876	5	5	0.00248385	0.00217908	0.120017	7.61916e-05	7.61916e-05	24.5191	0.0306748
0331PM10	186631	147	59	6007	7	7	0.00078765	0.000316132	0.0321865	3.75072e-05	3.75072e-05	19.5481	0.047619
0219PM10	36869	91	40	5072	4	4	0.0024682	0.00108492	0.137568	0.000108492	0.000108492	24.7383	0.043956
0101PM10	37429	142	62	6347	6	6	0.00379385	0.00165647	0.169574	0.000160304	0.000160304	29.8966	0.0422535
0128PM2.5	46201	70	21	1646	6	6	0.00151512	0.000454536	0.0356269	0.000129867	0.000129867	22.0168	0.0857143
1121PM10	284377	648	297	28114	20	19	0.00227867	0.00104439	0.0988617	7.03292e-05	6.68127e-05	23.8256	0.0308642
1206PM10	194783	421	296	21210	9	9	0.00216138	0.00151964	0.10889	4.62053e-05	4.62053e-05	23.3034	0.0213777
0127PM2.5	74044	192	88	7683	16	16	0.00259305	0.00118848	0.103763	0.000216088	0.000216088	26.0991	0.0833333
0114PM10	18867	71	60	2449	15	15	0.00376318	0.00318016	0.129803	0.000795039	0.000795039	39.3533	0.211268
0311PM10	86461	223	96	8676	9	9	0.0025792	0.00111033	0.100346	0.000104093	0.000104093	25.0568	0.0403587
1028PM10	77284	75	37	2713	3	3	0.000970447	0.000478754	0.0351043	3.88179e-05	3.88179e-05	20.0073	0.04
1214PM2.5	4670	17	10	536	1	1	0.00364026	0.00214133	0.114775	0.000214133	0.000214133	29.9526	0.0588235
0110PM10	5971	47	57	1297	16	16	0.00787138	0.00954614	0.217217	0.00267962	0.00267962	1730.31	0.340426
0224PM10	21158	91	60	3496	11	11	0.00430097	0.00283581	0.165233	0.000519898	0.000519898	37.4553	0.120879
0131PM2.5	8192	37	16	1071	3	3	0.0045166	0.00195312	0.130737	0.000366211	0.000366211	35.8941	0.0810811
0105PM10	64950	178	85	8885	8	8	0.00274057	0.0013087	0.136798	0.000123172	0.000123172	25.7533	0.0449438
0306PM2.5	93877	286	256	12342	20	20	0.00304654	0.00272697	0.13147	0.000213045	0.000213045	27.6913	0.0699301
0331PM2.5	70367	113	68	3710	12	12	0.00160587	0.000966362	0.0527236	0.000170534	0.000170534	22.5566	0.106195
1214PM10	6669	27	17	1306	5	5	0.00404858	0.00254911	0.195831	0.000749738	0.000749738	40.3038	0.185185
0316PM2.5	154676	97	62	2861	12	12	0.000627117	0.000400838	0.0184967	7.75815e-05	7.75815e-05	19.3657	0.123711
0214PM2.5	70093	165	69	6201	10	10	0.00235402	0.000984406	0.0884682	0.000142668	0.000142668	24.6575	0.0606061
0109PM10	4150	17	50	1111	6	6	0.00409639	0.0120482	0.267711	0.00144578	0.00144578	60.0168	0.352941
1007PM2.5	259425	67	82	4169	2	2	0.000258263	0.000316084	0.0160702	7.70936e-06	7.70936e-06	18.1678	0.0298507
0306PM10	134446	287	114	11331	12	12	0.00213469	0.000847924	0.0842792	8.92552e-05	8.92552e-05	23.549	0.0418118
1113PM10	21068	36	18	2101	2	2	0.00170875	0.000854376	0.0997247	9.49307e-05	9.49307e-05	22.3352	0.0555556
0108PM10	5360	22	44	1214	2	2	0.00410448	0.00820896	0.226493	0.000373134	0.000373134	34.0709	0.0909091
0120PM10	170999	291	102	8097	16	16	0.00170176	0.000596495	0.0473512	9.35678e-05	9.35678e-05	22.3059	0.0549828
1108PM2.5	26148	55	29	3228	1	1	0.00210341	0.00110907	0.123451	3.82438e-05	3.82438e-05	23.0744	0.0181818
1101PM10	361105	520	274	23226	24	24	0.00144002	0.000758782	0.0643192	6.64627e-05	6.64627e-05	21.3972	0.0461538
1116PM2.5	110607	304	129	12177	15	15	0.00274847	0.00116629	0.110092	0.000135615	0.000135615	25.8929	0.0493421
1106PM2.5	227886	218	86	9101	5	5	0.000956619	0.000377382	0.0399366	2.19408e-05	2.19408e-05	19.88	0.0229358
0129PM2.5	31739	65	19	1502	5	5	0.00204795	0.000598633	0.0473235	0.000157535	0.000157535	23.8064	0.0769231
1111PM2.5	285545	245	68	8326	2	2	0.000858008	0.000238141	0.0291583	7.00415e-06	7.00415e-06	19.5579	0.00816327
0104PM10	20702	75	47	3303	6	6	0.00362284	0.00227031	0.15955	0.000289827	0.000289827	30.8135	0.08
1221PM2.5	69066	237	244	14442	6	6	0.0034315	0.00353285	0.209104	8.68734e-05	8.68734e-05	27.7532	0.0253165
1206PM2.5	283937	396	239	18345	12	12	0.00139468	0.000841736	0.0646094	4.22629e-05	4.22629e-05	21.1242	0.030303
0201PM10	74525	128	30	5808	3	3	0.00171754	0.000402549	0.0779336	4.02549e-05	4.02549e-05	21.99	0.0234375
1111PM10	171515	232	134	7533	15	15	0.00135265	0.000781273	0.0439204	8.74559e-05	8.74559e-05	21.2913	0.0646552
0114PM2.5	2607	8	9	829	2	2	0.00306866	0.00345224	0.31799	0.000767165	0.000767165	34.7002	0.25
0205PM10	17515	96	37	2848	12	12	0.00548102	0.00211248	0.162603	0.000685127	0.000685127	48.3257	0.125
0322PM2.5	81388	146	82	6571	13	13	0.00179388	0.00100752	0.0807367	0.000159729	0.000159729	23.0425	0.0890411
0106PM2.5	188699	396	223	17513	9	9	0.00209858	0.00118178	0.0928092	4.7695e-05	4.7695e-05	23.1299	0.0227273
1121PM2.5	161644	416	304	19221	15	15	0.00257356	0.00188068	0.118909	9.27965e-05	9.27965e-05	24.942	0.0360577
0126PM10	87123	157	67	4857	12	12	0.00180205	0.000769028	0.0557488	0.000137736	0.000137736	22.9084	0.0764331
0209PM2.5	25403	118	216	5568	14	13	0.00464512	0.00850293	0.219187	0.000551116	0.000511751	39.5485	0.118644
0219PM2.5	42869	135	60	4672	8	8	0.00314913	0.00139961	0.108983	0.000186615	0.000186615	27.7919	0.0592593
1022PM2.5	314952	257	67	9872	4	4	0.000815997	0.000212731	0.0313445	1.27003e-05	1.27003e-05	19.4862	0.0155642
0301PM10	75416	182	31	8456	0	0	0.00241328	0.000411053	0.112125	0	0	23.6941	0
0316PM10	57539	146	76	4337	15	15	0.00253741	0.00132084	0.075375	0.000260693	0.000260693	26.3158	0.10274
1108PM10	37594	51	35	2767	1	1	0.0013566	0.000931	0.0736022	2.66e-05	2.66e-05	20.9277	0.0196078
0129PM10	8669	46	11	1493	2	2	0.00530626	0.00126889	0.172223	0.000230707	0.000230707	37.1362	0.0434783
0113PM2.5	11256	37	44	1536	6	6	0.00328714	0.00390903	0.136461	0.000533049	0.000533049	32.4957	0.162162
0111PM2.5	4571	13	34	1149	1	1	0.00284402	0.0074382	0.251367	0.000218771	0.000218771	27.0131	0.0769231
0112PM10	5619	38	44	1441	9	9	0.00676277	0.00783057	0.256451	0.00160171	0.00160171	122.728	0.236842
0131PM10	21783	36	22	1398	4	4	0.00165266	0.00100996	0.0641785	0.000183629	0.000183629	22.788	0.111111
1217PM10	13069	27	9	965	2	2	0.00206596	0.000688653	0.0738389	0.000153034	0.000153034	23.8278	0.0740741
1126PM2.5	159526	245	127	11677	5	5	0.0015358	0.000796108	0.0731981	3.13429e-05	3.13429e-05	21.4343	0.0204082
1126PM10	122334	287	130	14646	7	7	0.00234604	0.00106266	0.119721	5.72204e-05	5.72204e-05	23.9411	0.0243902
0201PM2.5	112152	189	50	6543	2	2	0.00168521	0.000445824	0.0583405	1.78329e-05	1.78329e-05	21.7526	0.010582
0108PM2.5	10985	17	39	995	1	1	0.00154756	0.0035503	0.0905781	9.10332e-05	9.10332e-05	21.8522	0.0588235

## Sheet: Table S7
Contig id	MGE or ARG	subject id	identity%	alignment length	mismatches	gap opens	query start	query end	subject start	subject end	evalue	bit score
0101PM10_scaffold1266_2	ARG	gi|ANP63073.1|ARO:3003741|mphD	100	211	0	0	1	633	84	294	1.8e-156	431
0101PM10_scaffold1266_2	MGE	gene:plasmid:14321	100	630	0	0	59	688	630	1	0	1164
0101PM10_scaffold1737	ARG	gi|ABK33456.1|ARO:3002639|APH(3'')-Ib	100	129	0	0	1	387	139	267	5.84e-92	263
0101PM10_scaffold1737	ARG	gi|AAC23556.1|ARO:3002660|APH(6)-Id	100	159	0	0	1	477	1	159	1.17e-116	327
0101PM10_scaffold1737	MGE	gene:plasmid:147126	100	293	0	0	392	684	1	293	4.78e-153	542
0101PM10_scaffold29_1	ARG	gi|AAO16462.1|ARO:3000167|tet(C)	100	47	0	0	1	141	142	188	6.97e-28	97.4
0101PM10_scaffold29_1	MGE	gene:plasmid:88437	96.087	1150	44	1	394	1543	1	1149	0	1873
0101PM10_scaffold29_2	ARG	gi|AAD25538.1|ARO:3000174|tet(G)	64.356	101	36	0	1	303	285	385	2.11e-41	137
0101PM10_scaffold29_2	MGE	gene:plasmid:85080	100	369	0	0	572	940	369	1	0	682
0101PM10_scaffold29_3	ARG	gi|WP_000572405.1|ARO:3002644|APH(3')-IIa	99.621	264	1	0	1	792	1	264	0	533
0101PM10_scaffold29_3	MGE	gene:plasmid:117403	99.748	795	2	0	1531	2325	795	1	0	1458
0101PM10_scaffold29_6	ARG	gi|NP_052129.1|ARO:3000979|TEM-116	99.65	286	1	0	1	858	1	286	0	560
0101PM10_scaffold29_6	MGE	gene:plasmid:85078	100	861	0	0	530	1390	1	861	0	1591
0101PM2.5_Contig1850	MGE	gene:plasmid:16984	95.146	309	0	1	1	309	294	1	1.22e-132	473
0101PM2.5_Contig1850	ARG	gi|AAD25538.1|ARO:3000174|tet(G)	61.983	121	46	0	1	363	265	385	6.56e-50	159
0101PM2.5_scaffold1942_2	ARG	gi|YP_001715321.1|ARO:3002601|aadA	100	81	0	0	64	306	1	81	1.75e-51	159
0101PM2.5_scaffold1942_2	MGE	gene:plasmid:14308	99.905	1053	1	0	1	1053	1053	1	0	1940
0101PM2.5_scaffold20_1	ARG	gi|CAA67349.1|ARO:3003359|Streptomyces	77.465	355	79	1	1	1062	1	355	1.51e-171	479
0101PM2.5_scaffold20_1	MGE	gene:plasmid:21818	72.06	1922	414	98	1465	3329	31	1886	7.72e-128	460
0101PM2.5_scaffold52_2	ARG	gi|AAO16462.1|ARO:3000167|tet(C)	100	47	0	0	1	141	142	188	6.97e-28	97.4
0101PM2.5_scaffold52_2	MGE	gene:plasmid:85080	100	369	0	0	467	835	1	369	0	682
0101PM2.5_scaffold52_5	ARG	gi|CAD09800.1|ARO:3000873|TEM-1	100	286	0	0	1	858	1	286	0	561
0101PM2.5_scaffold52_5	MGE	gene:plasmid:14301	99.656	871	3	0	386	1256	1	871	0	1592
0101PM2.5_scaffold52_6	ARG	gi|WP_000572405.1|ARO:3002644|APH(3')-IIa	99.621	264	1	0	1	792	1	264	0	533
0101PM2.5_scaffold52_6	MGE	gene:plasmid:117403	99.748	795	2	0	280	1074	1	795	0	1458
0104PM10_Contig707	ARG	gi|WP_000572405.1|ARO:3002644|APH(3')-IIa	99.621	264	1	0	1	792	1	264	0	533
0104PM10_Contig707	MGE	gene:plasmid:117403	99.748	795	2	0	22	816	1	795	0	1458
0104PM10_scaffold1451	ARG	gi|AEJ33969.1|ARO:3000410|sul1	100	223	0	0	1	669	57	279	1.59e-161	444
0104PM10_scaffold1451	MGE	gene:plasmid:16016	100	511	0	0	791	1301	1	511	0	944
0104PM10_scaffold1702	ARG	gi|AAL59753.1|ARO:3000412|sul2	99.571	233	1	0	1	699	1	233	2.8e-165	453
0104PM10_scaffold1702	MGE	gene:plasmid:109148	99.454	183	1	0	710	892	183	1	3.59e-90	333
0104PM10_scaffold2798	ARG	gi|AEJ33969.1|ARO:3000410|sul1	100	52	0	0	1	156	1	52	3.44e-31	105
0104PM10_scaffold2798	ARG	gi|AAZ42322.1|ARO:3003836|qacH	71.875	96	27	0	1	288	1	96	1.26e-48	147
0104PM10_scaffold2798	MGE	gene:plasmid:92417	100	348	0	0	150	497	348	1	0	643
0104PM10_scaffold516_1	ARG	gi|AAD25538.1|ARO:3000174|tet(G)	63.636	176	64	0	10	537	210	385	9.97e-79	236
0104PM10_scaffold516_1	MGE	gene:plasmid:88437	96.087	1150	44	1	1805	2954	1149	1	0	1873
0104PM10_scaffold516_3	ARG	gi|ADA79630.1|ARO:3001037|TEM-171	100	286	0	0	1	858	1	286	0	561
0104PM10_scaffold516_3	MGE	gene:plasmid:14301	99.541	871	4	0	1	871	1	871	0	1587
0104PM2.5_scaffold1044_1	ARG	gi|ADA79630.1|ARO:3001037|TEM-171	100	286	0	0	1	858	1	286	0	561
0104PM2.5_scaffold1044_1	MGE	gene:plasmid:14301	99.426	871	5	0	418	1288	1	871	0	1581
0104PM2.5_scaffold1044_2	ARG	gi|AAD25538.1|ARO:3000174|tet(G)	60.526	190	75	0	19	588	196	385	4.65e-79	238
0104PM2.5_scaffold1044_2	MGE	gene:plasmid:88437	96.087	1150	44	1	673	1822	1149	1	0	1873
0104PM2.5_scaffold1081	ARG	gi|CAA67349.1|ARO:3003359|Streptomyces	77.582	397	88	1	1	1188	1	397	0	544
0104PM2.5_scaffold1081	MGE	gene:plasmid:21818	72.054	1918	421	93	1858	3722	1886	31	1.76e-129	466
0104PM2.5_scaffold4598	ARG	gi|YP_724476.1|ARO:3003109|msrE	100	30	0	0	117	28	462	491	3.69e-16	65.5
0104PM2.5_scaffold4598	ARG	gi|ANP63073.1|ARO:3003741|mphD	100	108	0	0	1	324	1	108	9.52e-76	222
0104PM2.5_scaffold4598	MGE	gene:plasmid:14320	100	247	0	0	138	384	1	247	9.5e-128	457
0105PM10_Contig164	ARG	gi|ANP63073.1|ARO:3003741|mphD	100	195	0	0	1	585	100	294	3.44e-144	399
0105PM10_Contig164	MGE	gene:plasmid:151027	100	588	0	0	627	1214	630	43	0	1086
0105PM10_Contig168	ARG	gi|AAL59753.1|ARO:3000412|sul2	100	271	0	0	1	813	1	271	1.74e-180	493
0105PM10_Contig168	MGE	gene:plasmid:92160	100	816	0	0	227	1042	816	1	0	1507
0105PM10_Contig185	ARG	gi|ABK33456.1|ARO:3002639|APH(3'')-Ib	100	64	0	0	1	192	204	267	3.16e-40	129
0105PM10_Contig185	ARG	gi|AAC23556.1|ARO:3002660|APH(6)-Id	99.64	278	1	0	1	834	1	278	0	568
0105PM10_Contig185	MGE	gene:plasmid:91790	100	846	0	0	141	986	846	1	0	1563
0105PM10_scaffold131_2	ARG	gi|CAD09800.1|ARO:3000873|TEM-1	100	286	0	0	1	858	1	286	0	561
0105PM10_scaffold131_2	MGE	gene:plasmid:14301	99.656	871	3	0	386	1256	1	871	0	1592
0105PM10_scaffold131_3	ARG	gi|AAD25538.1|ARO:3000174|tet(G)	63.2	125	46	0	1	375	261	385	7.32e-53	167
0105PM10_scaffold131_3	MGE	gene:plasmid:85080	100	369	0	0	182	550	1	369	0	682
0105PM10_scaffold131_4	ARG	gi|AAD25538.1|ARO:3000174|tet(G)	63.636	176	64	0	10	537	210	385	9.97e-79	236
0105PM10_scaffold131_4	MGE	gene:plasmid:88437	96.087	1150	44	1	1138	2287	1149	1	0	1873
0105PM10_scaffold677_1	ARG	gi|ABD58917.1|ARO:3002615|aadA15	100	35	0	0	1	105	229	263	5.57e-20	74.7
0105PM10_scaffold677_1	ARG	gi|AAZ42322.1|ARO:3003836|qacH	71.875	96	27	0	1	288	1	96	1.26e-48	147
0105PM10_scaffold677_1	MGE	gene:plasmid:16977	100	435	0	0	187	621	1	435	0	804
0105PM10_scaffold677_2	ARG	gi|AEJ33969.1|ARO:3000410|sul1	100	278	0	0	16	849	2	279	0	551
0105PM10_scaffold677_2	MGE	gene:plasmid:92416	100	838	0	0	132	969	3	840	0	1548
0105PM2.5_scaffold3_4	ARG	gi|AAD25538.1|ARO:3000174|tet(G)	61.111	54	21	0	157	318	307	360	1.12e-15	67.4
0105PM2.5_scaffold3_4	ARG	gi|CAD09800.1|ARO:3000873|TEM-1	100	286	0	0	1	858	1	286	0	561
0105PM2.5_scaffold3_4	MGE	gene:plasmid:14301	99.656	871	3	0	2286	3156	871	1	0	1592
0105PM2.5_scaffold3_8	ARG	gi|CAA23899.1|ARO:3002683|catI	99.425	174	1	0	1	522	46	219	3.31e-134	370
0105PM2.5_scaffold3_8	MGE	gene:plasmid:88437	96.087	1150	44	1	494	1643	1	1149	0	1873
0105PM2.5_scaffold88_1	ARG	gi|BAC67143.1|ARO:3000166|tet(B)	63.636	77	28	0	10	240	2	78	2.55e-28	100
0105PM2.5_scaffold88_1	MGE	gene:plasmid:118151	93.701	508	29	3	468	974	3	508	0	758
0106PM10_Contig12627	ARG	gi|AMP35312.1|ARO:3002831|vgaC	91.892	74	6	0	1	222	1	74	1.85e-46	139
0106PM10_Contig12627	MGE	gene:plasmid:24709	100	417	0	0	437	853	1	417	0	771
0106PM10_Contig2934	ARG	gi|YP_007349693.1|ARO:3002533|AAC(3)-IIa	100	286	0	0	1	858	1	286	0	559
0106PM10_Contig2934	MGE	gene:plasmid:14306	100	874	0	0	1051	1924	874	1	0	1615
0106PM10_Contig54364	ARG	gi|AAG03357.1|ARO:3000596|ErmX	93.506	77	5	0	1	231	143	219	4.17e-48	152
0106PM10_Contig54364	MGE	gene:plasmid:82840	95.548	292	12	1	7	297	27	318	1.58e-130	466
0106PM10_Contig86748	ARG	gi|AAG03357.1|ARO:3000596|ErmX	95.455	110	5	0	1	330	1	110	2.89e-63	189
0106PM10_Contig86748	MGE	gene:plasmid:82839	97.253	182	4	1	188	368	1	182	8.12e-83	307
0106PM10_scaffold1166_3	ARG	gi|AAL79549.2|ARO:3003003|CfxA3	99.688	321	1	0	1	963	1	321	0	659
0106PM10_scaffold1166_3	MGE	gene:plasmid:141426	80.208	1349	239	22	7389	8723	1	1335	0	987
0106PM10_scaffold12791_2	ARG	gi|CAL44992.1|ARO:3002835|lnuA	98.758	161	2	0	1	483	1	161	7.21e-120	331
0106PM10_scaffold12791_2	MGE	gene:plasmid:117663	99.794	486	1	0	400	885	486	1	0	893
0106PM10_scaffold13494_1	MGE	gene:plasmid:15660	100	255	0	0	43	297	255	1	3.87e-132	472
0106PM10_scaffold13494_1	ARG	gi|AAB53445.1|ARO:3002897|SAT-4	100	148	0	0	1	444	33	180	3.2e-102	286
0106PM10_scaffold13494_2	ARG	gi|AGV10830.1|ARO:3002647|APH(3')-IIIa	100	264	0	0	1	792	1	264	0	536
0106PM10_scaffold13494_2	MGE	gene:plasmid:152258	100	795	0	0	81	875	1	795	0	1469
0106PM10_scaffold1664_1	ARG	gi|ABK33456.1|ARO:3002639|APH(3'')-Ib	99.251	267	2	0	1	801	1	267	0	539
0106PM10_scaffold1664_1	ARG	gi|AAL59753.1|ARO:3000412|sul2	100	271	0	0	1	813	1	271	1.74e-180	493
0106PM10_scaffold1664_1	ARG	gi|AAC23556.1|ARO:3002660|APH(6)-Id	99.64	278	1	0	1	834	1	278	0	568
0106PM10_scaffold1664_1	MGE	gene:plasmid:91790	100	846	0	0	2897	3742	1	846	0	1563
0106PM10_scaffold1664_2	ARG	gi|AAD25538.1|ARO:3000174|tet(G)	62.368	380	143	0	22	1161	6	385	4.97e-148	421
0106PM10_scaffold1664_2	MGE	gene:plasmid:119590	99.309	1303	9	0	649	1951	1	1303	0	2357
0106PM10_scaffold18107	ARG	gi|AAF27727.1|ARO:3002602|aadA2	99.614	259	1	0	199	975	1	259	0	522
0106PM10_scaffold18107	MGE	gene:plasmid:83823	99.49	980	3	1	1	978	32	1011	0	1781
0106PM10_scaffold204_20	ARG	gi|AAF86219.1|ARO:3000375|ErmB	100	57	0	0	1	171	1	57	2.51e-34	112
0106PM10_scaffold204_20	ARG	gi|AAF86219.1|ARO:3000375|ErmB	100	133	0	0	1	399	113	245	1.75e-98	279
0106PM10_scaffold204_20	MGE	gene:plasmid:136914	98.695	766	7	2	314	1079	763	1	0	1356
0106PM10_scaffold2217_2	ARG	gi|AAL02127.1|ARO:3001878|CTX-M-15	100	291	0	0	1	873	1	291	0	568
0106PM10_scaffold2217_2	MGE	gene:plasmid:14230	99.792	960	2	0	9	968	32	991	0	1762
0106PM10_scaffold2217_6	ARG	gi|AAK02049.1|ARO:3002705|floR	98.267	404	7	0	1	1212	1	404	0	708
0106PM10_scaffold2217_6	MGE	gene:plasmid:91635	99.753	1215	3	0	2443	3657	1	1215	0	2228
0106PM10_scaffold2219_1	ARG	gi|ANP63073.1|ARO:3003741|mphD	100	294	0	0	1	882	1	294	0	600
0106PM10_scaffold2219_1	ARG	gi|CCW43444.1|ARO:3002255|CARB-16	100	298	0	0	1	894	1	298	0	611
0106PM10_scaffold2219_1	ARG	gi|YP_724476.1|ARO:3003109|msrE	100	491	0	0	1	1473	1	491	0	1000
0106PM10_scaffold2219_1	MGE	gene:plasmid:14319	100	1491	0	0	659	2149	1	1491	0	2754
0106PM10_scaffold2356_1	ARG	gi|ABN69105.1|ARO:3001926|CTX-M-65	100	291	0	0	1	873	1	291	0	592
0106PM10_scaffold2356_1	MGE	gene:plasmid:91198	99.071	969	9	0	941	1909	1	969	0	1740
0106PM10_scaffold2356_5	ARG	gi|AEJ33969.1|ARO:3000410|sul1	100	278	0	0	16	849	2	279	0	551
0106PM10_scaffold2356_5	MGE	gene:plasmid:87421	100	1206	0	0	369	1574	1206	1	0	2228
0106PM10_scaffold2356_6	ARG	gi|ABG91835.1|ARO:3002860|dfrA17	100	54	0	0	1	162	104	157	6.42e-36	114
0106PM10_scaffold2356_6	ARG	gi|AAZ42322.1|ARO:3003836|qacH	71.875	96	27	0	1	288	1	96	1.26e-48	147
0106PM10_scaffold2356_6	ARG	gi|AAF17880.1|ARO:3002605|aadA5	100	262	0	0	1	786	1	262	0	528
0106PM10_scaffold2356_6	MGE	gene:plasmid:139670	100	805	0	0	543	1347	805	1	0	1487
0106PM10_scaffold258_16	MGE	gene:proph:176833	100	73	0	0	1000	1072	1	73	1.74e-29	135
0106PM10_scaffold258_16	ARG	gi|CAA67349.1|ARO:3003359|Streptomyces	71.899	395	108	2	1	1176	1	395	7.92e-180	502
0106PM10_scaffold30483	ARG	gi|YP_003283625.1|ARO:3000178|tet(K)	100	28	0	0	1	84	31	58	2.27e-15	62.4
0106PM10_scaffold30483	MGE	gene:plasmid:122400	100	51	0	0	384	434	1	51	1.19e-18	95.3
0106PM10_scaffold3098_2	ARG	gi|CAA67349.1|ARO:3003359|Streptomyces	67.342	395	126	2	1	1176	1	395	1.31e-173	486
0106PM10_scaffold3098_2	MGE	gene:plasmid:123884	72.391	1188	272	46	1038	2197	56	1215	2.27e-87	326
0106PM10_scaffold3184_1	ARG	gi|BAA03776.1|ARO:3000316|mphA	100	289	0	0	1	867	1	289	0	537
0106PM10_scaffold3184_1	ARG	gi|AAS13767.1|ARO:3003839|Mrx	100	412	0	0	1	1236	1	412	0	520
0106PM10_scaffold3184_1	MGE	gene:plasmid:87416	100	1239	0	0	1031	2269	1	1239	0	2289
0106PM10_scaffold3474_2	ARG	gi|NP_414995.1|ARO:3000216|acrB	64.557	79	27	1	1	234	695	773	1.37e-30	108
0106PM10_scaffold3474_2	MGE	gene:plasmid:156104	82.609	207	36	0	229	435	207	1	7.83e-45	183
0106PM10_scaffold3474_2	ARG	gi|AAA74437.1|ARO:3000378|MexB	73.705	251	65	1	1	753	797	1046	4.83e-120	363
0106PM10_scaffold441_4	ARG	gi|AAA23033.1|ARO:3000190|tetO	99.638	276	1	0	1	828	364	639	0	577
0106PM10_scaffold441_4	MGE	gene:plasmid:97796	100	174	0	0	883	1056	1	174	2.28e-86	322
0106PM10_scaffold8248_1	ARG	gi|CAD09800.1|ARO:3000873|TEM-1	100	286	0	0	1	858	1	286	0	561
0106PM10_scaffold8248_1	MGE	gene:plasmid:14301	99.656	871	3	0	122	992	871	1	0	1592
0106PM10_scaffold8300_2	ARG	gi|AAA22851.1|ARO:3000179|tet(L)	99.127	458	4	0	1	1374	1	458	0	879
0106PM10_scaffold8300_2	MGE	gene:plasmid:19872	99.578	1422	6	0	25	1446	1422	1	0	2593
0106PM10_scaffold992_2	ARG	gi|AAC37034.1|ARO:3000522|ErmG	96.721	61	2	0	1	183	184	244	1.5e-37	121
0106PM10_scaffold992_2	MGE	gene:plasmid:152252	89.208	871	92	2	13527	14396	870	1	0	1086
0106PM2.5_Contig193	ARG	gi|ANP63073.1|ARO:3003741|mphD	100	294	0	0	1	882	1	294	0	600
0106PM2.5_Contig193	ARG	gi|YP_724476.1|ARO:3003109|msrE	100	491	0	0	1	1473	1	491	0	1000
0106PM2.5_Contig193	MGE	gene:plasmid:14319	100	1491	0	0	405	1895	1	1491	0	2754
0106PM2.5_Contig739	ARG	gi|ABK33456.1|ARO:3002639|APH(3'')-Ib	98.876	267	3	0	10	810	1	267	0	537
0106PM2.5_Contig739	ARG	gi|AAC23556.1|ARO:3002660|APH(6)-Id	99.638	276	1	0	1	828	3	278	0	563
0106PM2.5_Contig739	MGE	gene:plasmid:91790	100	846	0	0	66	911	846	1	0	1563
0106PM2.5_Contig8270	ARG	gi|AAF86219.1|ARO:3000375|ErmB	98.23	113	2	0	1	339	1	113	5.8e-75	219
0106PM2.5_Contig8270	MGE	gene:plasmid:136913	96.522	115	0	1	433	547	111	1	2.02e-46	187
0106PM2.5_scaffold14699_1	MGE	gene:plasmid:97796	100	174	0	0	59	232	174	1	8.98e-87	322
0106PM2.5_scaffold14699_1	ARG	gi|CAC41371.1|ARO:3000196|tet32	99.298	285	2	0	1	855	355	639	0	595
0106PM2.5_scaffold1487_2	ARG	gi|AAL59753.1|ARO:3000412|sul2	100	271	0	0	1	813	1	271	1.74e-180	493
0106PM2.5_scaffold1487_2	MGE	gene:plasmid:91577	100	1494	0	0	500	1993	1	1494	0	2760
0106PM2.5_scaffold17345_2	ARG	gi|CAL44992.1|ARO:3002835|lnuA	100	161	0	0	19	501	1	161	2.78e-121	335
0106PM2.5_scaffold17345_2	MGE	gene:plasmid:118111	99.588	486	2	0	156	641	486	1	0	887
0106PM2.5_scaffold2037_2	ARG	gi|AAZ42322.1|ARO:3003836|qacH	71.875	96	27	0	1	288	1	96	1.26e-48	147
0106PM2.5_scaffold2037_2	ARG	gi|AEJ33969.1|ARO:3000410|sul1	100	279	0	0	1	837	1	279	0	553
0106PM2.5_scaffold2037_2	MGE	gene:plasmid:19632	100	867	0	0	493	1359	1	867	0	1602
0106PM2.5_scaffold28777	MGE	gene:plasmid:135656	96.97	132	4	0	19	150	132	1	4.69e-57	222
0106PM2.5_scaffold28777	ARG	gi|AAF86219.1|ARO:3000375|ErmB	98.592	142	2	0	1	426	104	245	1.13e-103	293
0106PM2.5_scaffold4150_1	ARG	gi|NP_052129.1|ARO:3000979|TEM-116	100	286	0	0	1	858	1	286	0	560
0106PM2.5_scaffold4150_1	MGE	gene:plasmid:28582	100	861	0	0	350	1210	1	861	0	1591
0108PM10_scaffold15	ARG	gi|CAA67349.1|ARO:3003359|Streptomyces	77.582	397	88	1	1	1188	1	397	0	544
0108PM10_scaffold15	MGE	gene:plasmid:21818	72.135	1920	416	95	11094	12958	1886	31	1.38e-130	472
0108PM10_scaffold461_1	ARG	gi|ANP63073.1|ARO:3003741|mphD	100	294	0	0	1	882	1	294	0	600
0108PM10_scaffold461_1	ARG	gi|YP_724476.1|ARO:3003109|msrE	100	329	0	0	1	987	163	491	0	677
0108PM10_scaffold461_1	MGE	gene:plasmid:14321	100	630	0	0	1303	1932	1	630	0	1164
0108PM2.5_scaffold18	ARG	gi|CAA67349.1|ARO:3003359|Streptomyces	77.582	397	88	1	1	1188	1	397	0	544
0108PM2.5_scaffold18	MGE	gene:plasmid:21818	72.083	1920	417	95	11092	12956	1886	31	6.39e-129	466
0109PM10_scaffold1246_1	ARG	gi|AGV10830.1|ARO:3002647|APH(3')-IIIa	100	264	0	0	1	792	1	264	0	536
0109PM10_scaffold1246_1	MGE	gene:plasmid:152258	100	795	0	0	45	839	1	795	0	1469
0109PM10_scaffold15_1	ARG	gi|CAA67349.1|ARO:3003359|Streptomyces	77.582	397	88	1	1	1188	1	397	0	544
0109PM10_scaffold15_1	MGE	gene:plasmid:21818	72.135	1920	416	95	6759	8623	1886	31	1.05e-130	472
0109PM10_scaffold177_1	ARG	gi|CAC41371.1|ARO:3000196|tet32	97.429	350	9	0	1	1050	290	639	0	707
0109PM10_scaffold177_1	ARG	gi|AAA22851.1|ARO:3000179|tet(L)	99.127	458	4	0	1	1374	1	458	0	877
0109PM10_scaffold177_1	MGE	gene:plasmid:19872	99.789	1422	3	0	373	1794	1422	1	0	2610
0109PM10_scaffold463_1	ARG	gi|ANP63073.1|ARO:3003741|mphD	100	274	0	0	1	822	1	274	0	561
0109PM10_scaffold463_1	ARG	gi|YP_724476.1|ARO:3003109|msrE	100	472	0	0	1	1416	20	491	0	964
0109PM10_scaffold463_1	MGE	gene:plasmid:151025	100	1420	0	0	879	2298	1476	57	0	2623
0109PM10_scaffold543_2	ARG	gi|AEJ33969.1|ARO:3000410|sul1	100	278	0	0	16	849	2	279	0	551
0109PM10_scaffold543_2	MGE	gene:plasmid:92416	100	838	0	0	1566	2403	840	3	0	1548
0109PM10_scaffold975_1	ARG	gi|AAF86219.1|ARO:3000375|ErmB	98.367	245	4	0	1	735	1	245	2.1e-180	491
0109PM10_scaffold975_1	MGE	gene:plasmid:136914	98.953	764	7	1	136	899	763	1	0	1365
0109PM2.5_Contig2	ARG	gi|CAA67349.1|ARO:3003359|Streptomyces	77.582	397	88	1	1	1188	1	397	0	544
0109PM2.5_Contig2	MGE	gene:plasmid:21818	72.135	1920	416	95	6750	8614	1886	31	7.28e-131	472
0109PM2.5_scaffold1113_1	ARG	gi|AAF86219.1|ARO:3000375|ErmB	98.367	245	4	0	1	735	1	245	3.09e-180	491
0109PM2.5_scaffold1113_1	MGE	gene:plasmid:136914	99.346	764	4	1	68	831	763	1	0	1382
0109PM2.5_scaffold1475	ARG	gi|AEJ33969.1|ARO:3000410|sul1	100	132	0	0	1	396	148	279	5.64e-90	259
0109PM2.5_scaffold1475	MGE	gene:plasmid:158557	100	177	0	0	528	704	1	177	1.19e-88	327
0110PM10_Contig103	MGE	gene:plasmid:90998	100	399	0	0	27	425	7	405	0	737
0110PM10_Contig103	ARG	gi|NP_863643.1|ARO:3002597|AAC(6')-Ie-APH(2'')-Ia	100	256	0	0	1	768	1	256	0	526
0110PM10_Contig143	ARG	gi|AAA98096.1|ARO:3000595|ErmT	98.77	244	3	0	1	732	1	244	2.57e-178	486
0110PM10_Contig143	MGE	gene:plasmid:19747	99.864	735	1	0	162	896	1	735	0	1352
0110PM10_Contig16	ARG	gi|NP_052129.1|ARO:3000979|TEM-116	100	286	0	0	1	858	1	286	0	560
0110PM10_Contig16	MGE	gene:plasmid:28582	100	861	0	0	608	1468	1	861	0	1591
0110PM10_Contig166	ARG	gi|CAL44992.1|ARO:3002835|lnuA	100	161	0	0	1	483	1	161	3.98e-121	334
0110PM10_Contig166	MGE	gene:plasmid:118111	99.794	486	1	0	225	710	1	486	0	893
0110PM10_Contig509	ARG	gi|ABK33456.1|ARO:3002639|APH(3'')-Ib	98.649	74	1	0	1	222	1	74	4e-50	154
0110PM10_Contig509	MGE	gene:plasmid:140956	99.087	219	2	0	5	223	219	1	7.62e-109	394
0110PM10_Contig569	ARG	gi|YP_008997281.1|ARO:3002626|ANT(6)-Ia	100	37	0	0	1	111	1	37	3.43e-20	75.5
0110PM10_Contig569	MGE	gene:plasmid:152254	100	114	0	0	283	396	1	114	7.77e-54	211
0110PM10_scaffold288_1	ARG	gi|ANP63073.1|ARO:3003741|mphD	100	247	0	0	1	741	1	247	0	505
0110PM10_scaffold288_1	ARG	gi|YP_724476.1|ARO:3003109|msrE	100	491	0	0	1	1473	1	491	0	1000
0110PM10_scaffold288_1	MGE	gene:plasmid:14319	100	1491	0	0	308	1798	1	1491	0	2754
0110PM10_scaffold319_2	ARG	gi|AAZ42322.1|ARO:3003836|qacH	71.875	96	27	0	1	288	1	96	1.26e-48	147
0110PM10_scaffold319_2	ARG	gi|AEJ33969.1|ARO:3000410|sul1	100	279	0	0	1	837	1	279	0	553
0110PM10_scaffold319_2	MGE	gene:plasmid:19632	100	867	0	0	1564	2430	867	1	0	1602
0110PM10_scaffold478_2	ARG	gi|CAA57985.1|ARO:3000250|ErmC	98.438	64	1	0	1	192	181	244	5.74e-40	127
0110PM10_scaffold478_2	MGE	gene:plasmid:151639	99.695	984	0	3	545	1528	1	981	0	1797
0110PM10_scaffold52_2	ARG	gi|CAA67349.1|ARO:3003359|Streptomyces	77.582	397	88	1	1	1188	1	397	0	544
0110PM10_scaffold52_2	MGE	gene:plasmid:21818	72.135	1920	416	95	85	1949	31	1886	6.45e-131	472
0110PM10_scaffold63_5	ARG	gi|AAA22851.1|ARO:3000179|tet(L)	99.127	458	4	0	1	1374	1	458	0	877
0110PM10_scaffold63_5	MGE	gene:plasmid:19872	99.789	1422	3	0	527	1948	1	1422	0	2610
0110PM10_scaffold655_2	ARG	gi|YP_006938491.1|ARO:3003905|ANT(4')-Ib	99.605	253	1	0	10	768	1	253	0	501
0110PM10_scaffold655_2	MGE	gene:plasmid:28692	100	771	0	0	447	1217	1	771	0	1424
0110PM10_scaffold673_1	ARG	gi|AAL59753.1|ARO:3000412|sul2	100	271	0	0	1	813	1	271	1.74e-180	493
0110PM10_scaffold673_1	MGE	gene:plasmid:92160	100	816	0	0	787	1602	816	1	0	1507
0110PM10_scaffold865_1	ARG	gi|ABK33456.1|ARO:3002639|APH(3'')-Ib	99.482	193	1	0	1	579	75	267	3.94e-140	388
0110PM10_scaffold865_1	ARG	gi|AAC23556.1|ARO:3002660|APH(6)-Id	99.638	276	1	0	1	828	3	278	0	563
0110PM10_scaffold865_1	MGE	gene:plasmid:91790	100	846	0	0	575	1420	1	846	0	1563
0110PM10_scaffold86_1	ARG	gi|CAL64019.1|ARO:3003441|cfrA	61.353	207	80	0	4	624	7	213	3.38e-92	270
0110PM10_scaffold86_1	ARG	gi|AGV10830.1|ARO:3002647|APH(3')-IIIa	100	264	0	0	1	792	1	264	0	536
0110PM10_scaffold86_1	MGE	gene:plasmid:152258	100	795	0	0	674	1468	795	1	0	1469
0110PM10_scaffold985_2	ARG	gi|AAF86219.1|ARO:3000375|ErmB	98.776	245	3	0	1	735	1	245	0	493
0110PM10_scaffold985_2	MGE	gene:plasmid:136914	99.215	764	5	1	402	1165	1	763	0	1376
0110PM2.5_scaffold1306_2	ARG	gi|AAF86219.1|ARO:3000375|ErmB	98.701	77	1	0	1	231	169	245	3.21e-53	162
0110PM2.5_scaffold1306_2	MGE	gene:plasmid:135656	96.97	132	4	0	241	372	1	132	3.15e-57	222
0110PM2.5_scaffold53_1	ARG	gi|CAA67349.1|ARO:3003359|Streptomyces	77.582	397	88	1	1	1188	1	397	0	544
0110PM2.5_scaffold53_1	MGE	gene:plasmid:21818	72.135	1920	416	95	1215	3079	31	1886	6.08e-131	472
0111PM10_scaffold1044_2	ARG	gi|CAL44992.1|ARO:3002835|lnuA	100	39	0	0	418	302	123	161	1.31e-22	84
0111PM10_scaffold1044_2	ARG	gi|CAL44992.1|ARO:3002835|lnuA	100	161	0	0	1	483	1	161	3.98e-121	334
0111PM10_scaffold1044_2	MGE	gene:plasmid:118111	99.794	486	1	0	300	785	486	1	0	893
0111PM10_scaffold1073_1	ARG	gi|AAF86219.1|ARO:3000375|ErmB	97.959	245	5	0	1	735	1	245	2.15e-179	489
0111PM10_scaffold1073_1	MGE	gene:plasmid:136914	99.476	764	3	1	334	1097	1	763	0	1387
0111PM10_scaffold1087_1	ARG	gi|AAL59753.1|ARO:3000412|sul2	100	271	0	0	1	813	1	271	1.74e-180	493
0111PM10_scaffold1087_1	MGE	gene:plasmid:92160	100	816	0	0	128	943	1	816	0	1507
0111PM10_scaffold374_1	ARG	gi|ANP63073.1|ARO:3003741|mphD	100	294	0	0	1	882	1	294	0	600
0111PM10_scaffold374_1	ARG	gi|YP_724476.1|ARO:3003109|msrE	100	491	0	0	1	1473	1	491	0	1000
0111PM10_scaffold374_1	MGE	gene:plasmid:14319	100	1491	0	0	131	1621	1	1491	0	2754
0111PM10_scaffold381_1	ARG	gi|AAZ42322.1|ARO:3003836|qacH	74.074	54	14	0	1	162	43	96	7.93e-26	88.2
0111PM10_scaffold381_1	ARG	gi|AEJ33969.1|ARO:3000410|sul1	100	279	0	0	1	837	1	279	0	553
0111PM10_scaffold381_1	MGE	gene:plasmid:19632	100	867	0	0	1642	2508	867	1	0	1602
0111PM10_scaffold619	ARG	gi|AAA22851.1|ARO:3000179|tet(L)	99.563	458	2	0	1	1374	1	458	0	880
0111PM10_scaffold619	MGE	gene:plasmid:19872	100	1422	0	0	553	1974	1	1422	0	2627
0111PM10_scaffold696_2	ARG	gi|AGV10830.1|ARO:3002647|APH(3')-IIIa	100	264	0	0	1	792	1	264	0	536
0111PM10_scaffold696_2	MGE	gene:plasmid:152258	100	795	0	0	411	1205	1	795	0	1469
0111PM10_scaffold770_2	ARG	gi|NP_863643.1|ARO:3002597|AAC(6')-Ie-APH(2'')-Ia	100	183	0	0	1	549	1	183	2.9e-135	383
0111PM10_scaffold770_2	MGE	gene:proph:167230	100	393	0	0	550	942	393	1	0	726
0111PM10_scaffold9_1	ARG	gi|CAA67349.1|ARO:3003359|Streptomyces	77.582	397	88	1	1	1188	1	397	0	544
0111PM10_scaffold9_1	MGE	gene:plasmid:21818	72.135	1920	416	95	10958	12822	1886	31	9.78e-131	472
0111PM2.5_scaffold26_2	ARG	gi|CAA67349.1|ARO:3003359|Streptomyces	77.582	397	88	1	1	1188	1	397	0	544
0111PM2.5_scaffold26_2	MGE	gene:plasmid:21818	72.135	1920	416	95	1053	2917	31	1886	7.24e-131	472
0112PM10_Contig151	ARG	gi|AAL59753.1|ARO:3000412|sul2	100	249	0	0	1	747	23	271	3.29e-163	449
0112PM10_Contig151	MGE	gene:plasmid:92160	100	750	0	0	1	750	67	816	0	1386
0112PM10_Contig152	ARG	gi|AGV10830.1|ARO:3002647|APH(3')-IIIa	100	264	0	0	1	792	1	264	0	536
0112PM10_Contig152	MGE	gene:plasmid:152258	100	795	0	0	1	795	795	1	0	1469
0112PM10_Contig828	ARG	gi|AAZ42322.1|ARO:3003836|qacH	71.875	96	27	0	1	288	1	96	1.45e-48	147
0112PM10_Contig828	MGE	gene:plasmid:16018	100	370	0	0	1	370	377	8	0	684
0112PM10_scaffold1423_1	ARG	gi|AAF86219.1|ARO:3000375|ErmB	98.667	225	3	0	1	675	1	225	3.43e-165	452
0112PM10_scaffold1423_1	MGE	gene:plasmid:136914	99.287	701	4	1	107	807	1	700	0	1266
0112PM10_scaffold1423_2	ARG	gi|AAF86219.1|ARO:3000375|ErmB	98.667	75	1	0	1	225	171	245	9.51e-52	158
0112PM10_scaffold1423_2	MGE	gene:plasmid:135656	96.97	132	4	0	234	365	1	132	3.42e-57	222
0112PM10_scaffold241_1	ARG	gi|ACJ61335.1|ARO:3002249|CARB-10	98.077	52	1	0	1	156	1	52	4.12e-31	105
0112PM10_scaffold241_1	ARG	gi|ANP63073.1|ARO:3003741|mphD	100	294	0	0	1	882	1	294	0	600
0112PM10_scaffold241_1	ARG	gi|YP_724476.1|ARO:3003109|msrE	99.796	491	1	0	1	1473	1	491	0	999
0112PM10_scaffold241_1	MGE	gene:plasmid:14319	99.933	1491	1	0	2270	3760	1491	1	0	2748
0112PM10_scaffold290_1	ARG	gi|AEJ33969.1|ARO:3000410|sul1	100	278	0	0	16	849	2	279	0	551
0112PM10_scaffold290_1	MGE	gene:plasmid:92416	100	838	0	0	930	1767	3	840	0	1548
0112PM10_scaffold37_3	ARG	gi|CAA67349.1|ARO:3003359|Streptomyces	77.582	397	88	1	1	1188	1	397	0	544
0112PM10_scaffold37_3	MGE	gene:plasmid:21818	72.135	1920	416	95	32	1896	31	1886	6.39e-131	472
0112PM10_scaffold454_2	ARG	gi|CCE36834|ARO:3003784|Mycobacterium	60.526	76	30	0	1	228	340	415	3.3e-16	67.8
0112PM10_scaffold454_2	MGE	gene:plasmid:111707	82.888	187	28	4	347	531	185	1	1.42e-39	165
0112PM2.5_Contig105	ARG	gi|NP_052129.1|ARO:3000979|TEM-116	100	263	0	0	1	789	1	263	0	513
0112PM2.5_Contig105	MGE	gene:plasmid:28582	100	791	0	0	1	791	791	1	0	1461
0112PM2.5_scaffold1554	ARG	gi|AEJ33969.1|ARO:3000410|sul1	100	261	0	0	1	783	19	279	0	515
0112PM2.5_scaffold1554	MGE	gene:plasmid:92416	100	788	0	0	1	788	53	840	0	1456
0112PM2.5_scaffold1800_2	ARG	gi|AAA23033.1|ARO:3000190|tetO	99.578	237	1	0	1	711	403	639	1.17e-177	499
0112PM2.5_scaffold1800_2	MGE	gene:plasmid:154475	90.833	120	0	1	766	885	1	109	3.45e-35	150
0112PM2.5_scaffold265_1	ARG	gi|CAA67349.1|ARO:3003359|Streptomyces	79.452	219	45	0	1	657	1	219	3.2e-110	319
0112PM2.5_scaffold265_1	MGE	gene:plasmid:21818	72.188	1920	415	95	1109	2973	1886	31	6.47e-133	477
0112PM2.5_scaffold3351_1	MGE	gene:plasmid:140956	99.543	219	1	0	149	367	1	219	1.92e-110	399
0112PM2.5_scaffold3351_1	ARG	gi|ABK33456.1|ARO:3002639|APH(3'')-Ib	98.529	136	2	0	148	555	1	136	5.43e-96	276
0112PM2.5_scaffold839_1	ARG	gi|YP_724476.1|ARO:3003109|msrE	100	163	0	0	1	489	329	491	2.66e-116	334
0112PM2.5_scaffold839_1	ARG	gi|ANP63073.1|ARO:3003741|mphD	100	294	0	0	1	882	1	294	0	600
0112PM2.5_scaffold839_1	MGE	gene:plasmid:14321	100	630	0	0	805	1434	1	630	0	1164
0113PM10_Contig523	ARG	gi|AAZ42322.1|ARO:3003836|qacH	71.875	96	27	0	1	288	1	96	1.26e-48	147
0113PM10_Contig523	MGE	gene:plasmid:16977	100	435	0	0	58	492	435	1	0	804
0113PM10_Contig56	ARG	gi|NP_052129.1|ARO:3000979|TEM-116	100	286	0	0	1	858	1	286	0	560
0113PM10_Contig56	MGE	gene:plasmid:28582	100	861	0	0	140	1000	1	861	0	1591
0113PM10_scaffold1532_2	ARG	gi|AAA98096.1|ARO:3000595|ErmT	99.18	244	2	0	1	732	1	244	1.3e-179	489
0113PM10_scaffold1532_2	MGE	gene:plasmid:19747	99.728	735	2	0	161	895	735	1	0	1347
0113PM10_scaffold270	ARG	gi|ANP63073.1|ARO:3003741|mphD	100	294	0	0	1	882	1	294	0	600
0113PM10_scaffold270	ARG	gi|YP_724476.1|ARO:3003109|msrE	100	491	0	0	1	1473	1	491	0	1000
0113PM10_scaffold270	MGE	gene:plasmid:14319	100	1491	0	0	1815	3305	1491	1	0	2754
0113PM10_scaffold279_1	ARG	gi|AAA20192.1|ARO:3000250|ErmC	98.01	201	4	0	1	603	44	244	8.05e-145	399
0113PM10_scaffold279_1	MGE	gene:plasmid:19756	100	1326	0	0	112	1437	1	1326	0	2449
0113PM10_scaffold279_2	ARG	gi|CAA70208.1|ARO:3000250|ErmC	99.099	111	1	0	1	333	1	111	1.09e-77	225
0113PM10_scaffold279_2	MGE	gene:plasmid:151640	98.333	60	1	0	395	454	60	1	8.53e-22	106
0113PM10_scaffold289_1	ARG	gi|AEJ33969.1|ARO:3000410|sul1	100	278	0	0	16	849	2	279	0	551
0113PM10_scaffold289_1	MGE	gene:plasmid:14308	99.906	1068	1	0	2862	3929	1	1068	0	1967
0113PM10_scaffold37_2	ARG	gi|AAB53445.1|ARO:3002897|SAT-4	98.889	180	2	0	1	540	1	180	5.95e-126	348
0113PM10_scaffold37_2	ARG	gi|AAU10334.1|ARO:3002628|aad(6)	100	163	0	0	130	618	114	276	1.15e-122	345
0113PM10_scaffold37_2	ARG	gi|AGV10830.1|ARO:3002647|APH(3')-IIIa	100	264	0	0	1	792	1	264	0	536
0113PM10_scaffold37_2	MGE	gene:plasmid:152258	100	795	0	0	398	1192	795	1	0	1469
0113PM10_scaffold37_3	ARG	gi|YP_008997281.1|ARO:3002626|ANT(6)-Ia	100	139	0	0	1	417	1	139	2.03e-97	278
0113PM10_scaffold37_3	MGE	gene:plasmid:152253	100	735	0	0	452	1186	735	1	0	1358
0113PM10_scaffold46	ARG	gi|CAA67349.1|ARO:3003359|Streptomyces	77.582	397	88	1	1	1188	1	397	0	544
0113PM10_scaffold46	MGE	gene:plasmid:21818	72.135	1920	416	95	1053	2917	31	1886	7.17e-131	472
0113PM10_scaffold486_2	ARG	gi|YP_006938491.1|ARO:3003905|ANT(4')-Ib	99.605	253	1	0	10	768	1	253	0	501
0113PM10_scaffold486_2	MGE	gene:plasmid:28692	100	771	0	0	178	948	1	771	0	1424
0113PM10_scaffold668_1	ARG	gi|AAL59753.1|ARO:3000412|sul2	100	271	0	0	1	813	1	271	1.74e-180	493
0113PM10_scaffold668_1	MGE	gene:plasmid:92160	100	816	0	0	316	1131	1	816	0	1507
0113PM10_scaffold72_2	ARG	gi|CAC41371.1|ARO:3000196|tet32	99.091	330	3	0	4	993	310	639	0	684
0113PM10_scaffold72_2	ARG	gi|AAA22851.1|ARO:3000179|tet(L)	99.127	458	4	0	1	1374	1	458	0	877
0113PM10_scaffold72_2	MGE	gene:plasmid:19872	99.789	1422	3	0	1661	3082	1	1422	0	2610
0113PM10_scaffold766	ARG	gi|NP_863643.1|ARO:3002597|AAC(6')-Ie-APH(2'')-Ia	100	479	0	0	1	1437	1	479	0	939
0113PM10_scaffold766	MGE	gene:plasmid:28714	100	1445	0	0	269	1713	1	1445	0	2669
0113PM10_scaffold864	ARG	gi|AAC23556.1|ARO:3002660|APH(6)-Id	99.64	278	1	0	1	834	1	278	0	568
0113PM10_scaffold864	ARG	gi|ABK33456.1|ARO:3002639|APH(3'')-Ib	99.251	267	2	0	70	870	1	267	0	539
0113PM10_scaffold864	MGE	gene:plasmid:91790	100	846	0	0	133	978	846	1	0	1563
0113PM10_scaffold919_1	ARG	gi|YP_003283625.1|ARO:3000178|tet(K)	99.639	277	1	0	16	846	1	277	1.46e-170	476
0113PM10_scaffold919_1	MGE	gene:plasmid:28573	99.88	832	0	1	17	847	1	832	0	1530
0113PM10_scaffold919_2	MGE	gene:plasmid:19953	99.565	460	1	1	225	684	1	459	0	837
0113PM10_scaffold919_2	ARG	gi|YP_003283625.1|ARO:3000178|tet(K)	100	252	0	0	1	756	208	459	4.25e-114	332
0113PM10_scaffold946_2	ARG	gi|CAL44992.1|ARO:3002835|lnuA	100	161	0	0	1	483	1	161	3.98e-121	334
0113PM10_scaffold946_2	MGE	gene:plasmid:118111	100	486	0	0	663	1148	486	1	0	898
0113PM10_scaffold990_1	ARG	gi|AAF86219.1|ARO:3000375|ErmB	98.776	245	3	0	1	735	1	245	0	493
0113PM10_scaffold990_1	MGE	gene:plasmid:136914	99.215	764	5	1	354	1117	763	1	0	1376
0113PM2.5_scaffold1257_1	MGE	gene:plasmid:135656	96.97	132	4	0	29	160	132	1	3.08e-57	222
0113PM2.5_scaffold1257_1	ARG	gi|AAF86219.1|ARO:3000375|ErmB	98.667	75	1	0	1	225	171	245	9.51e-52	158
0113PM2.5_scaffold1257_2	ARG	gi|AAF86219.1|ARO:3000375|ErmB	98.551	207	3	0	1	621	1	207	1.56e-150	414
0113PM2.5_scaffold1257_2	MGE	gene:plasmid:136913	96.522	115	0	1	715	829	111	1	3.62e-46	187
0113PM2.5_scaffold12_6	ARG	gi|CAA67349.1|ARO:3003359|Streptomyces	77.582	397	88	1	1	1188	1	397	0	544
0113PM2.5_scaffold12_6	MGE	gene:plasmid:21818	72.135	1920	416	95	2844	4708	1886	31	7.55e-131	472
0113PM2.5_scaffold2434	ARG	gi|AGV10830.1|ARO:3002647|APH(3')-IIIa	100	264	0	0	1	792	1	264	0	536
0113PM2.5_scaffold2434	MGE	gene:plasmid:152258	100	795	0	0	57	851	1	795	0	1469
0113PM2.5_scaffold683_1	ARG	gi|AEJ33969.1|ARO:3000410|sul1	100	278	0	0	16	849	2	279	0	551
0113PM2.5_scaffold683_1	MGE	gene:plasmid:92416	100	838	0	0	1633	2470	840	3	0	1548
0113PM2.5_scaffold841	ARG	gi|NP_052129.1|ARO:3000979|TEM-116	100	286	0	0	1	858	1	286	0	560
0113PM2.5_scaffold841	MGE	gene:plasmid:28582	100	861	0	0	501	1361	1	861	0	1591
0114PM10_scaffold113_1	ARG	gi|CAA67349.1|ARO:3003359|Streptomyces	77.582	397	88	1	1	1188	1	397	0	544
0114PM10_scaffold113_1	MGE	gene:plasmid:21818	72.135	1920	416	95	6714	8578	1886	31	6.6e-131	472
0114PM10_scaffold1294_3	ARG	gi|CAJ67339.1|ARO:3000186|tetM	86.667	240	32	0	1	720	1	240	3.38e-133	385
0114PM10_scaffold1294_3	MGE	gene:plasmid:133226	96.552	87	3	0	736	822	87	1	1.58e-33	145
0114PM10_scaffold1420_1	ARG	gi|AAZ42322.1|ARO:3003836|qacH	71.875	96	27	0	1	288	1	96	1.26e-48	147
0114PM10_scaffold1420_1	ARG	gi|AEJ33969.1|ARO:3000410|sul1	100	279	0	0	1	837	1	279	0	553
0114PM10_scaffold1420_1	MGE	gene:plasmid:19632	100	867	0	0	426	1292	1	867	0	1602
0114PM10_scaffold1496_2	ARG	gi|AAF86219.1|ARO:3000375|ErmB	98.776	245	3	0	1	735	1	245	0	493
0114PM10_scaffold1496_2	MGE	gene:plasmid:136914	99.215	764	5	1	544	1307	1	763	0	1376
0114PM10_scaffold1588	ARG	gi|CAL44992.1|ARO:3002835|lnuA	100	39	0	0	307	191	123	161	3.62e-23	84
0114PM10_scaffold1588	ARG	gi|CAL44992.1|ARO:3002835|lnuA	100	161	0	0	1	483	1	161	3.98e-121	334
0114PM10_scaffold1588	MGE	gene:plasmid:118111	100	486	0	0	1568	2053	1	486	0	898
0114PM10_scaffold220_1	ARG	gi|AGV10830.1|ARO:3002647|APH(3')-IIIa	100	264	0	0	1	792	1	264	0	536
0114PM10_scaffold220_1	MGE	gene:plasmid:152258	100	795	0	0	3043	3837	1	795	0	1469
0114PM10_scaffold272_2	ARG	gi|AAA23033.1|ARO:3000190|tetO	99.374	639	4	0	1	1917	1	639	0	1312
0114PM10_scaffold272_2	MGE	gene:plasmid:127464	99.844	1920	3	0	383	2302	1920	1	0	3530
0114PM10_scaffold3270	ARG	gi|AAC23556.1|ARO:3002660|APH(6)-Id	100	107	0	0	1	321	1	107	2.52e-76	223
0114PM10_scaffold3270	ARG	gi|ABK33456.1|ARO:3002639|APH(3'')-Ib	99.251	267	2	0	34	834	1	267	0	539
0114PM10_scaffold3270	MGE	gene:plasmid:91789	100	819	0	0	21	839	1	819	0	1513
0114PM10_scaffold340_2	ARG	gi|AAU10334.1|ARO:3002628|aad(6)	97.5	40	1	0	1	120	237	276	6.96e-23	82.8
0114PM10_scaffold340_2	ARG	gi|AAB53445.1|ARO:3002897|SAT-4	98.889	180	2	0	1	540	1	180	5.95e-126	348
0114PM10_scaffold340_2	MGE	gene:plasmid:152257	100	543	0	0	61	603	543	1	0	1003
0114PM10_scaffold340_5	ARG	gi|YP_008997281.1|ARO:3002626|ANT(6)-Ia	100	287	0	0	1	861	1	287	0	585
0114PM10_scaffold340_5	MGE	gene:plasmid:152253	97.551	735	18	0	912	1646	735	1	0	1258
0114PM10_scaffold4502_2	ARG	gi|AAL59753.1|ARO:3000412|sul2	98.276	58	1	0	1	174	1	58	7.07e-35	114
0114PM10_scaffold4502_2	MGE	gene:plasmid:109148	99.454	183	1	0	108	290	1	183	1.67e-90	333
0114PM10_scaffold621_1	ARG	gi|CAA70208.1|ARO:3000250|ErmC	98.361	244	4	0	34	765	1	244	6.35e-166	455
0114PM10_scaffold621_1	MGE	gene:plasmid:151639	99.695	984	0	3	843	1826	981	1	0	1797
0114PM10_scaffold626_2	ARG	gi|AAA98096.1|ARO:3000595|ErmT	98.77	244	3	0	1	732	1	244	2.57e-178	486
0114PM10_scaffold626_2	MGE	gene:plasmid:19747	99.864	735	1	0	1340	2074	1	735	0	1352
0114PM10_scaffold866_1	ARG	gi|ANP63073.1|ARO:3003741|mphD	100	286	0	0	1	858	9	294	0	583
0114PM10_scaffold866_1	MGE	gene:plasmid:14321	100	630	0	0	880	1509	630	1	0	1164
0114PM10_scaffold937	ARG	gi|NP_863643.1|ARO:3002597|AAC(6')-Ie-APH(2'')-Ia	100	479	0	0	1	1437	1	479	0	939
0114PM10_scaffold937	MGE	gene:plasmid:28714	100	1445	0	0	1427	2871	1445	1	0	2669
0114PM2.5_scaffold159_1	ARG	gi|NP_052129.1|ARO:3000979|TEM-116	100	286	0	0	1	858	1	286	0	560
0114PM2.5_scaffold159_1	MGE	gene:plasmid:28582	100	861	0	0	1840	2700	861	1	0	1591
0114PM2.5_scaffold6_2	ARG	gi|CAA67349.1|ARO:3003359|Streptomyces	77.582	397	88	1	1	1188	1	397	0	544
0114PM2.5_scaffold6_2	MGE	gene:plasmid:21818	72.135	1920	416	95	103	1967	31	1886	5.96e-131	472
0116PM10_Contig18139	MGE	gene:plasmid:87038	100	168	0	0	19	186	168	1	8.99e-84	311
0116PM10_Contig18139	ARG	gi|AAA25293.1|ARO:3000192|tetS	100	88	0	0	1	264	554	641	2.23e-59	187
0116PM10_Contig250	ARG	gi|YP_003283625.1|ARO:3000178|tet(K)	99.564	459	2	0	1	1377	1	459	0	699
0116PM10_Contig250	MGE	gene:plasmid:150551	99.855	1380	2	0	159	1538	1380	1	0	2538
0116PM10_Contig443	ARG	gi|AAZ42322.1|ARO:3003836|qacH	71.875	96	27	0	1	288	1	96	1.26e-48	147
0116PM10_Contig443	ARG	gi|AAF27727.1|ARO:3002602|aadA2	99.614	259	1	0	76	852	1	259	0	521
0116PM10_Contig443	MGE	gene:plasmid:117759	99.751	802	2	0	569	1370	804	3	0	1471
0116PM10_Contig5065	ARG	gi|AFU35063.1|ARO:3002630|ANT(9)-Ia	69.231	52	16	0	82	237	2	53	2.15e-20	77.8
0116PM10_Contig5065	MGE	gene:plasmid:28956	98.404	376	6	0	400	775	378	3	0	662
0116PM10_Contig54	ARG	gi|AAD25063.1|ARO:3000183|tet(Z)	99.74	384	1	0	1	1152	1	384	0	649
0116PM10_Contig54	MGE	gene:plasmid:14737	100	1155	0	0	602	1756	1155	1	0	2134
0116PM10_Contig5693	ARG	gi|AAF86220.1|ARO:3002844|vatE	100	214	0	0	1	642	1	214	5.06e-159	434
0116PM10_Contig5693	MGE	gene:plasmid:17093	100	657	0	0	52	708	657	1	0	1214
0116PM10_Contig62890	ARG	gi|AAC75089.1|ARO:3003577|PmrE	62	50	19	0	1	150	1	50	6.53e-14	59.7
0116PM10_Contig62890	MGE	gene:plasmid:134974	90.805	87	8	0	212	298	87	1	1.43e-25	117
0116PM10_Contig702	ARG	gi|CAA57985.1|ARO:3000250|ErmC	99.379	161	1	0	1	483	84	244	5.43e-103	291
0116PM10_Contig702	MGE	gene:plasmid:111027	100	351	0	0	633	983	354	4	0	649
0116PM10_Contig71071	ARG	gi|AAG03357.1|ARO:3000596|ErmX	95.062	81	4	0	1	243	1	81	6.64e-39	125
0116PM10_Contig71071	MGE	gene:plasmid:82839	98.901	182	1	1	100	280	1	182	7.57e-88	324
0116PM10_Contig764	ARG	gi|YP_007652797.1|ARO:3001205|determinant	65.854	41	14	0	132	10	11	51	2.8e-15	60.1
0116PM10_Contig764	ARG	gi|WP_000572405.1|ARO:3002644|APH(3')-IIa	99.621	264	1	0	1	792	1	264	0	533
0116PM10_Contig764	MGE	gene:plasmid:117403	99.748	795	2	0	183	977	795	1	0	1458
0116PM10_scaffold1872	ARG	gi|AAC23556.1|ARO:3002660|APH(6)-Id	100	243	0	0	1	729	1	243	0	498
0116PM10_scaffold1872	ARG	gi|ABK33456.1|ARO:3002639|APH(3'')-Ib	99.251	267	2	0	1	801	1	267	0	539
0116PM10_scaffold1872	MGE	gene:plasmid:91789	100	819	0	0	355	1173	1	819	0	1513
0116PM10_scaffold1989_1	ARG	gi|AAA98096.1|ARO:3000595|ErmT	99.18	244	2	0	1	732	1	244	1.3e-179	489
0116PM10_scaffold1989_1	MGE	gene:plasmid:19747	99.728	735	2	0	832	1566	735	1	0	1347
0116PM10_scaffold2162_1	ARG	gi|AAL59753.1|ARO:3000412|sul2	100	271	0	0	1	813	1	271	1.74e-180	493
0116PM10_scaffold2162_1	MGE	gene:plasmid:92160	100	816	0	0	392	1207	816	1	0	1507
0116PM10_scaffold220_1	ARG	gi|AEJ33969.1|ARO:3000410|sul1	100	278	0	0	16	849	2	279	0	551
0116PM10_scaffold220_1	MGE	gene:plasmid:16023	99.906	1069	1	0	186	1254	1069	1	0	1969
0116PM10_scaffold237_5	ARG	gi|NP_863643.1|ARO:3002597|AAC(6')-Ie-APH(2'')-Ia	100	479	0	0	1	1437	1	479	0	939
0116PM10_scaffold237_5	MGE	gene:plasmid:28714	100	1445	0	0	409	1853	1	1445	0	2669
0116PM10_scaffold34_6	ARG	gi|CAA67349.1|ARO:3003359|Streptomyces	75.926	324	77	1	1	969	1	324	1.48e-146	415
0116PM10_scaffold34_6	MGE	gene:plasmid:21818	72.083	1920	417	97	1343	3207	1886	31	1.28e-129	466
0116PM10_scaffold395_4	ARG	gi|AAF86219.1|ARO:3000375|ErmB	98.776	245	3	0	1	735	1	245	0	493
0116PM10_scaffold395_4	MGE	gene:plasmid:136914	99.215	764	5	1	352	1115	763	1	0	1376
0116PM10_scaffold40_1	ARG	gi|CAA70208.1|ARO:3000250|ErmC	99.59	244	1	0	1	732	1	244	3.22e-180	491
0116PM10_scaffold40_1	MGE	gene:plasmid:19756	99.698	1326	4	0	2562	3887	1326	1	0	2427
0116PM10_scaffold40_3	ARG	gi|AAA22851.1|ARO:3000179|tet(L)	99.345	458	3	0	1	1374	1	458	0	881
0116PM10_scaffold40_3	MGE	gene:plasmid:19872	99.648	1422	5	0	187	1608	1422	1	0	2599
0116PM10_scaffold40_4	ARG	gi|YP_006938491.1|ARO:3003905|ANT(4')-Ib	99.605	253	1	0	10	768	1	253	0	501
0116PM10_scaffold40_4	MGE	gene:plasmid:28692	100	771	0	0	649	1419	771	1	0	1424
0116PM10_scaffold40_6	MGE	gene:plasmid:97796	100	174	0	0	654	827	174	1	1.55e-86	322
0116PM10_scaffold40_6	ARG	gi|AAA23033.1|ARO:3000190|tetO	98.329	359	6	0	1	1077	281	639	0	731
0116PM10_scaffold465	ARG	gi|ANP63073.1|ARO:3003741|mphD	100	294	0	0	1	882	1	294	0	600
0116PM10_scaffold465	ARG	gi|YP_724476.1|ARO:3003109|msrE	100	491	0	0	1	1473	1	491	0	1000
0116PM10_scaffold465	MGE	gene:plasmid:14319	100	1491	0	0	1959	3449	1491	1	0	2754
0116PM10_scaffold466_3	ARG	gi|ADA79630.1|ARO:3001037|TEM-171	100	286	0	0	1	858	1	286	0	561
0116PM10_scaffold466_3	MGE	gene:plasmid:14301	99.541	871	4	0	1044	1914	871	1	0	1587
0116PM10_scaffold4699	ARG	gi|CAL44992.1|ARO:3002835|lnuA	100	39	0	0	367	251	123	161	7.4e-23	84
0116PM10_scaffold4699	ARG	gi|CAL44992.1|ARO:3002835|lnuA	100	161	0	0	1	483	1	161	3.98e-121	334
0116PM10_scaffold4699	MGE	gene:plasmid:118111	100	486	0	0	296	781	1	486	0	898
0116PM10_scaffold56_2	ARG	gi|AGV10830.1|ARO:3002647|APH(3')-IIIa	100	264	0	0	1	792	1	264	0	536
0116PM10_scaffold56_2	MGE	gene:plasmid:152258	100	795	0	0	300	1094	795	1	0	1469
0116PM10_scaffold56_3	ARG	gi|AAB53445.1|ARO:3002897|SAT-4	98.889	180	2	0	1	540	1	180	5.95e-126	348
0116PM10_scaffold56_3	ARG	gi|AAU10334.1|ARO:3002628|aad(6)	100	276	0	0	79	906	1	276	0	573
0116PM10_scaffold56_3	MGE	gene:plasmid:135613	100	909	0	0	680	1588	909	1	0	1679
0116PM2.5_Contig122	ARG	gi|AAA23033.1|ARO:3000190|tetO	99.084	546	5	0	1	1638	94	639	0	1119
0116PM2.5_Contig122	MGE	gene:plasmid:97796	100	174	0	0	1693	1866	1	174	1.74e-86	322
0116PM2.5_Contig1906	ARG	gi|AGV10830.1|ARO:3002647|APH(3')-IIIa	100	264	0	0	1	792	1	264	0	536
0116PM2.5_Contig1906	MGE	gene:plasmid:152258	100	795	0	0	48	842	1	795	0	1469
0116PM2.5_Contig24	ARG	gi|ACJ47200.1|ARO:3002612|aadA12	100	72	0	0	1	216	192	263	5.24e-48	149
0116PM2.5_Contig24	ARG	gi|AAZ42322.1|ARO:3003836|qacH	71.875	96	27	0	1	288	1	96	1.26e-48	147
0116PM2.5_Contig24	ARG	gi|AEJ33969.1|ARO:3000410|sul1	100	279	0	0	1	837	1	279	0	553
0116PM2.5_Contig24	MGE	gene:plasmid:19632	100	867	0	0	2403	3269	867	1	0	1602
0116PM2.5_Contig27	ARG	gi|ANP63073.1|ARO:3003741|mphD	100	294	0	0	1	882	1	294	0	600
0116PM2.5_Contig27	ARG	gi|YP_724476.1|ARO:3003109|msrE	100	491	0	0	1	1473	1	491	0	1000
0116PM2.5_Contig27	MGE	gene:plasmid:14319	100	1491	0	0	1858	3348	1491	1	0	2754
0116PM2.5_Contig285	ARG	gi|CAA23899.1|ARO:3002683|catI	99.474	190	1	0	1	570	1	190	9.3e-146	400
0116PM2.5_Contig285	MGE	gene:plasmid:158879	99.713	698	2	0	171	868	698	1	0	1279
0116PM2.5_Contig56647	MGE	gene:plasmid:15660	100	255	0	0	7	261	1	255	2.7e-132	472
0116PM2.5_Contig56647	ARG	gi|AAB53445.1|ARO:3002897|SAT-4	99.213	127	1	0	1	381	7	133	8.99e-84	239
0116PM2.5_Contig576	ARG	gi|CAL44992.1|ARO:3002835|lnuA	96.273	161	6	0	1	483	1	161	4.32e-118	327
0116PM2.5_Contig576	MGE	gene:plasmid:123480	97.737	486	11	0	78	563	486	1	0	837
0116PM2.5_Contig62	ARG	gi|AAL59753.1|ARO:3000412|sul2	100	271	0	0	1	813	1	271	1.74e-180	493
0116PM2.5_Contig62	MGE	gene:plasmid:91795	99.913	1150	1	0	1	1150	39	1188	0	2119
0116PM2.5_Contig667	ARG	gi|AAC23556.1|ARO:3002660|APH(6)-Id	99.39	164	1	0	1	492	1	164	1.09e-119	335
0116PM2.5_Contig667	ARG	gi|ABK33456.1|ARO:3002639|APH(3'')-Ib	99.251	267	2	0	37	837	1	267	0	540
0116PM2.5_Contig667	MGE	gene:plasmid:91789	100	819	0	0	52	870	1	819	0	1513
0116PM2.5_scaffold161_5	ARG	gi|AAD25538.1|ARO:3000174|tet(G)	60.526	190	75	0	19	588	196	385	3.76e-79	238
0116PM2.5_scaffold161_5	MGE	gene:plasmid:16984	95.575	339	0	1	547	885	1	324	4.67e-149	529
0116PM2.5_scaffold161_7	ARG	gi|ADA79630.1|ARO:3001037|TEM-171	100	286	0	0	1	858	1	286	0	561
0116PM2.5_scaffold161_7	MGE	gene:plasmid:14301	99.541	871	4	0	1716	2586	871	1	0	1587
0116PM2.5_scaffold29_4	ARG	gi|CAA67349.1|ARO:3003359|Streptomyces	77.582	397	88	1	1	1188	1	397	0	544
0116PM2.5_scaffold29_4	MGE	gene:plasmid:21818	72.04	1917	423	88	2376	4240	1886	31	1.65e-129	466
0116PM2.5_scaffold3196_2	ARG	gi|AAF86219.1|ARO:3000375|ErmB	98.367	245	4	0	1	735	1	245	3.09e-180	491
0116PM2.5_scaffold3196_2	MGE	gene:plasmid:136914	99.215	764	5	1	200	963	763	1	0	1376
0116PM2.5_scaffold949_1	ARG	gi|AAA22851.1|ARO:3000179|tet(L)	99.127	458	4	0	1	1374	1	458	0	877
0116PM2.5_scaffold949_1	MGE	gene:plasmid:19872	99.859	1422	2	0	199	1620	1422	1	0	2615
0120PM10_Contig11513	MGE	gene:plasmid:19953	99.565	460	1	1	131	590	1	459	0	837
0120PM10_Contig11513	ARG	gi|YP_003283625.1|ARO:3000178|tet(K)	99.543	219	1	0	1	657	239	457	2.72e-100	295
0120PM10_Contig1669	MGE	gene:plasmid:127460	100	183	0	0	329	511	183	1	1.09e-91	339
0120PM10_Contig1669	ARG	gi|AFK31666.1|ARO:3000567|tet(40)	100	202	0	0	1	606	205	406	1.14e-105	306
0120PM10_Contig2068	ARG	gi|NP_863643.1|ARO:3002597|AAC(6')-Ie-APH(2'')-Ia	100	215	0	0	1	645	265	479	1.38e-141	400
0120PM10_Contig2068	MGE	gene:plasmid:147098	98.596	356	3	2	779	1133	369	15	5.37e-179	628
0120PM10_Contig21551	ARG	gi|AAZ42322.1|ARO:3003836|qacH	71.875	96	27	0	1	288	1	96	1.26e-48	147
0120PM10_Contig21551	MGE	gene:plasmid:16977	99.77	435	1	0	34	468	1	435	0	798
0120PM10_Contig564	ARG	gi|ANP63073.1|ARO:3003741|mphD	99.609	256	1	0	1	768	1	256	0	521
0120PM10_Contig564	ARG	gi|YP_724476.1|ARO:3003109|msrE	100	415	0	0	1	1245	77	491	0	852
0120PM10_Contig564	MGE	gene:plasmid:14320	100	247	0	0	1291	1537	1	247	4.31e-127	457
0120PM10_Contig86056	ARG	gi|YP_008997281.1|ARO:3002626|ANT(6)-Ia	100	60	0	0	1	180	1	60	2.34e-37	121
0120PM10_Contig86056	MGE	gene:plasmid:152254	100	114	0	0	99	212	1	114	5.67e-54	211
0120PM10_scaffold1305_2	ARG	gi|AAB53445.1|ARO:3002897|SAT-4	79.856	139	0	1	1	333	42	180	2.47e-76	219
0120PM10_scaffold1305_2	ARG	gi|AGV10830.1|ARO:3002647|APH(3')-IIIa	100	264	0	0	1	792	1	264	0	536
0120PM10_scaffold1305_2	MGE	gene:plasmid:152258	100	795	0	0	499	1293	795	1	0	1469
0120PM10_scaffold15098	ARG	gi|YP_001715321.1|ARO:3002601|aadA	100	252	0	0	1	756	12	263	0	506
0120PM10_scaffold15098	MGE	gene:plasmid:16019	99.754	814	2	0	1	814	48	861	0	1493
0120PM10_scaffold2120_2	ARG	gi|AEJ33969.1|ARO:3000410|sul1	100	278	0	0	16	849	2	279	0	551
0120PM10_scaffold2120_2	MGE	gene:plasmid:14308	99.698	992	3	0	2800	3791	1	992	0	1816
0120PM10_scaffold24_5	ARG	gi|CAA67349.1|ARO:3003359|Streptomyces	77.582	397	88	1	1	1188	1	397	0	544
0120PM10_scaffold24_5	MGE	gene:plasmid:21818	72.135	1920	416	95	2564	4428	1886	31	8.95e-131	472
0120PM10_scaffold3030	ARG	gi|ABK33456.1|ARO:3002639|APH(3'')-Ib	99.251	267	2	0	1	801	1	267	0	539
0120PM10_scaffold3030	ARG	gi|AAL59753.1|ARO:3000412|sul2	100	271	0	0	1	813	1	271	1.74e-180	493
0120PM10_scaffold3030	ARG	gi|AAC23556.1|ARO:3002660|APH(6)-Id	99.64	278	1	0	1	834	1	278	0	568
0120PM10_scaffold3030	MGE	gene:plasmid:91790	100	846	0	0	2101	2946	1	846	0	1563
0120PM10_scaffold4107_1	ARG	gi|CAC41371.1|ARO:3000196|tet32	97.443	352	9	0	1	1056	288	639	0	713
0120PM10_scaffold4107_1	MGE	gene:plasmid:97796	100	174	0	0	1221	1394	174	1	1.99e-86	322
0120PM10_scaffold5609_2	ARG	gi|AAF86219.1|ARO:3000375|ErmB	98.367	245	4	0	1	735	1	245	3.09e-180	491
0120PM10_scaffold5609_2	MGE	gene:plasmid:136914	99.346	764	4	1	571	1334	1	763	0	1382
0120PM10_scaffold6758	ARG	gi|AAA98096.1|ARO:3000595|ErmT	98.77	244	3	0	1	732	1	244	2.57e-178	486
0120PM10_scaffold6758	MGE	gene:plasmid:19747	99.864	735	1	0	822	1556	735	1	0	1352
0120PM10_scaffold7698	ARG	gi|CAL44992.1|ARO:3002835|lnuA	100	161	0	0	1	483	1	161	3.98e-121	334
0120PM10_scaffold7698	MGE	gene:plasmid:118111	100	486	0	0	172	657	486	1	0	898
0120PM10_scaffold848_2	ARG	gi|AAA22851.1|ARO:3000179|tet(L)	99.127	458	4	0	1	1374	1	458	0	879
0120PM10_scaffold848_2	MGE	gene:plasmid:19872	99.578	1422	6	0	293	1714	1	1422	0	2593
0120PM2.5_Contig1617	ARG	gi|CCW43444.1|ARO:3002255|CARB-16	100	298	0	0	1	894	1	298	0	611
0120PM2.5_Contig1617	MGE	gene:plasmid:87720	96.333	409	15	0	1009	1417	448	40	0	673
0120PM2.5_Contig164288	MGE	gene:plasmid:82839	94.505	182	10	0	9	190	182	1	3.85e-75	281
0120PM2.5_Contig164288	ARG	gi|AAG03357.1|ARO:3000596|ErmX	87.356	87	11	0	1	261	1	87	3.35e-32	108
0120PM2.5_Contig1981	ARG	gi|ANP63073.1|ARO:3003741|mphD	100	294	0	0	1	882	1	294	0	600
0120PM2.5_Contig1981	MGE	gene:plasmid:14321	100	630	0	0	279	908	1	630	0	1164
0120PM2.5_Contig19853	ARG	gi|AAG03357.1|ARO:3000596|ErmX	100	125	0	0	1	375	1	125	1.08e-77	226
0120PM2.5_Contig19853	MGE	gene:plasmid:82839	96.175	183	7	0	234	416	1	183	2.05e-80	300
0120PM2.5_Contig29892	ARG	gi|AAA23033.1|ARO:3000190|tetO	86.364	132	18	0	1	396	1	132	2.22e-78	239
0120PM2.5_Contig29892	MGE	gene:plasmid:133226	100	86	0	0	415	500	87	2	3.17e-38	159
0120PM2.5_Contig302	ARG	gi|AAL59753.1|ARO:3000412|sul2	100	271	0	0	1	813	1	271	1.74e-180	493
0120PM2.5_Contig302	MGE	gene:plasmid:91577	100	1494	0	0	1720	3213	1494	1	0	2760
0120PM2.5_Contig31329	MGE	gene:plasmid:19953	99.531	426	1	1	1	426	35	459	0	774
0120PM2.5_Contig31329	ARG	gi|YP_003283625.1|ARO:3000178|tet(K)	100	163	0	0	1	489	294	456	2.94e-58	184
0120PM2.5_Contig34224	MGE	gene:plasmid:152254	100	114	0	0	88	201	1	114	8.27e-54	211
0120PM2.5_Contig34224	ARG	gi|YP_008997281.1|ARO:3002626|ANT(6)-Ia	100	111	0	0	1	333	1	111	1.39e-76	224
0120PM2.5_Contig4173	ARG	gi|AAL08441.1|ARO:3002670|cat	100	109	0	0	1	327	1	109	2.79e-80	231
0120PM2.5_Contig4173	MGE	gene:plasmid:16043	99.691	324	1	0	559	882	1	324	1.44e-168	593
0120PM2.5_Contig5354	ARG	gi|YP_006938491.1|ARO:3003905|ANT(4')-Ib	100	233	0	0	1	699	21	253	2.06e-168	461
0120PM2.5_Contig5354	MGE	gene:plasmid:28692	100	704	0	0	1	704	68	771	0	1301
0120PM2.5_scaffold12525_1	ARG	gi|CAL44992.1|ARO:3002835|lnuA	98.758	161	2	0	1	483	1	161	3.2e-120	332
0120PM2.5_scaffold12525_1	MGE	gene:plasmid:118111	97.325	486	13	0	23	508	486	1	0	826
0120PM2.5_scaffold14_5	ARG	gi|AAC43550.1|ARO:3003967|lrfA	60.517	271	107	0	88	900	32	302	8.96e-68	223
0120PM2.5_scaffold14_5	MGE	gene:plasmid:125026	79.4	1000	178	23	10878	11863	43	1028	0	680
0120PM2.5_scaffold2702_7	MGE	gene:plasmid:97796	100	174	0	0	50	223	174	1	9.14e-87	322
0120PM2.5_scaffold2702_7	ARG	gi|AAA23033.1|ARO:3000190|tetO	98.644	295	4	0	1	885	345	639	0	608
0120PM2.5_scaffold3016_1	ARG	gi|YP_001715321.1|ARO:3002601|aadA	100	263	0	0	55	843	1	263	0	527
0120PM2.5_scaffold3016_1	MGE	gene:plasmid:16019	99.767	860	2	0	44	903	2	861	0	1578
0120PM2.5_scaffold3016_2	ARG	gi|AAZ42322.1|ARO:3003836|qacH	71.875	96	27	0	1	288	1	96	1.26e-48	147
0120PM2.5_scaffold3016_2	ARG	gi|AAF27727.1|ARO:3002602|aadA2	100	97	0	0	1	291	163	259	3.98e-68	201
0120PM2.5_scaffold3016_2	MGE	gene:plasmid:16977	100	435	0	0	372	806	1	435	0	804
0120PM2.5_scaffold3016_3	ARG	gi|AEJ33969.1|ARO:3000410|sul1	100	278	0	0	16	849	2	279	0	551
0120PM2.5_scaffold3016_3	MGE	gene:plasmid:92416	100	838	0	0	867	1704	3	840	0	1548
0120PM2.5_scaffold4013_1	ARG	gi|AAU10334.1|ARO:3002628|aad(6)	100	57	0	0	1	171	220	276	5.87e-37	120
0120PM2.5_scaffold4013_1	ARG	gi|AAB53445.1|ARO:3002897|SAT-4	98.889	180	2	0	1	540	1	180	5.95e-126	348
0120PM2.5_scaffold4013_1	ARG	gi|AGV10830.1|ARO:3002647|APH(3')-IIIa	100	264	0	0	1	792	1	264	0	536
0120PM2.5_scaffold4013_1	MGE	gene:plasmid:152258	100	795	0	0	1182	1976	795	1	0	1469
0120PM2.5_scaffold4145_2	ARG	gi|ADA79630.1|ARO:3001037|TEM-171	100	286	0	0	1	858	1	286	0	561
0120PM2.5_scaffold4145_2	MGE	gene:plasmid:14301	99.541	871	4	0	196	1066	1	871	0	1587
0120PM2.5_scaffold5369	ARG	gi|NP_863643.1|ARO:3002597|AAC(6')-Ie-APH(2'')-Ia	100	479	0	0	1	1437	1	479	0	939
0120PM2.5_scaffold5369	MGE	gene:plasmid:28714	100	1445	0	0	271	1715	1	1445	0	2669
0120PM2.5_scaffold8874	ARG	gi|AAC23556.1|ARO:3002660|APH(6)-Id	99.638	276	1	0	1	828	3	278	0	563
0120PM2.5_scaffold8874	ARG	gi|ABK33456.1|ARO:3002639|APH(3'')-Ib	99.251	267	2	0	37	837	1	267	0	540
0120PM2.5_scaffold8874	MGE	gene:plasmid:91790	100	846	0	0	108	953	846	1	0	1563
0120PM2.5_scaffold9708	ARG	gi|AAF86219.1|ARO:3000375|ErmB	98.367	245	4	0	1	735	1	245	3.09e-180	491
0120PM2.5_scaffold9708	MGE	gene:plasmid:136914	99.346	764	4	1	769	1532	1	763	0	1382
0126PM10_Contig13274	ARG	gi|AAL59753.1|ARO:3000412|sul2	100	62	0	0	1	186	1	62	4.76e-38	123
0126PM10_Contig13274	MGE	gene:plasmid:109148	99.454	183	1	0	121	303	1	183	1.76e-90	333
0126PM10_Contig13590	MGE	gene:plasmid:14320	100	247	0	0	79	325	1	247	9.92e-128	457
0126PM10_Contig13590	ARG	gi|ANP63073.1|ARO:3003741|mphD	100	134	0	0	1	402	1	134	2.71e-96	275
0126PM10_Contig1380	ARG	gi|YP_006938491.1|ARO:3003905|ANT(4')-Ib	100	250	0	0	1	750	4	253	0	495
0126PM10_Contig1380	MGE	gene:plasmid:28692	100	755	0	0	133	887	771	17	0	1395
0126PM10_Contig1621	ARG	gi|ABK33456.1|ARO:3002639|APH(3'')-Ib	99.203	251	2	0	97	849	1	251	0	507
0126PM10_Contig1621	MGE	gene:plasmid:91789	99.87	768	1	0	84	851	1	768	0	1413
0126PM10_Contig247	ARG	gi|AGV10830.1|ARO:3002647|APH(3')-IIIa	100	264	0	0	1	792	1	264	0	536
0126PM10_Contig247	MGE	gene:plasmid:152258	100	795	0	0	340	1134	795	1	0	1469
0126PM10_Contig364	ARG	gi|AAF86219.1|ARO:3000375|ErmB	98.776	245	3	0	1	735	1	245	0	493
0126PM10_Contig364	MGE	gene:plasmid:136914	99.215	764	5	1	427	1190	1	763	0	1376
0126PM10_Contig501	ARG	gi|NP_863643.1|ARO:3002597|AAC(6')-Ie-APH(2'')-Ia	100	141	0	0	1	423	339	479	1.2e-85	254
0126PM10_Contig501	MGE	gene:plasmid:147098	98.596	356	3	2	557	911	369	15	5.73e-179	628
0126PM10_scaffold521_3	ARG	gi|NP_052129.1|ARO:3000979|TEM-116	100	286	0	0	1	858	1	286	0	560
0126PM10_scaffold521_3	MGE	gene:plasmid:28582	100	861	0	0	942	1802	861	1	0	1591
0126PM10_scaffold587_3	ARG	gi|CAA67349.1|ARO:3003359|Streptomyces	80.444	225	44	0	1	675	1	225	4.68e-116	333
0126PM10_scaffold587_3	MGE	gene:plasmid:21818	72.538	1919	410	93	1049	2913	1886	31	1.47e-144	516
0126PM10_scaffold702_5	ARG	gi|AAA22851.1|ARO:3000179|tet(L)	99.345	458	3	0	1	1374	1	458	0	878
0126PM10_scaffold702_5	MGE	gene:plasmid:19872	99.93	1422	1	0	438	1859	1422	1	0	2621
0126PM10_scaffold867_1	ARG	gi|ACJ47200.1|ARO:3002612|aadA12	100	61	0	0	1	183	203	263	3.1e-39	125
0126PM10_scaffold867_1	ARG	gi|AAZ42322.1|ARO:3003836|qacH	71.875	96	27	0	1	288	1	96	1.26e-48	147
0126PM10_scaffold867_1	MGE	gene:plasmid:16977	100	435	0	0	264	698	1	435	0	804
0126PM10_scaffold867_2	ARG	gi|AEJ33969.1|ARO:3000410|sul1	100	278	0	0	16	849	2	279	0	551
0126PM10_scaffold867_2	MGE	gene:plasmid:92416	100	838	0	0	509	1346	3	840	0	1548
0126PM2.5_Contig10776	MGE	gene:plasmid:147126	100	293	0	0	64	356	1	293	3.96e-153	542
0126PM2.5_Contig10776	ARG	gi|AAC23556.1|ARO:3002660|APH(6)-Id	100	220	0	0	64	723	1	220	3.05e-165	454
0126PM2.5_Contig13304	ARG	gi|CAL44992.1|ARO:3002835|lnuA	98.758	161	2	0	1	483	1	161	7.21e-120	331
0126PM2.5_Contig13304	MGE	gene:plasmid:117663	99.794	486	1	0	62	547	486	1	0	893
0126PM2.5_Contig16184	ARG	gi|ANP63073.1|ARO:3003741|mphD	100	188	0	0	1	564	1	188	3.61e-138	384
0126PM2.5_Contig16184	MGE	gene:plasmid:14320	100	247	0	0	332	578	247	1	1.28e-127	457
0126PM2.5_Contig28655	ARG	gi|AAZ42322.1|ARO:3003836|qacH	71.875	96	27	0	1	288	1	96	1.26e-48	147
0126PM2.5_Contig28655	MGE	gene:plasmid:16977	100	435	0	0	29	463	1	435	0	804
0126PM2.5_Contig451	ARG	gi|AAL59753.1|ARO:3000412|sul2	100	271	0	0	1	813	1	271	1.74e-180	493
0126PM2.5_Contig451	MGE	gene:plasmid:109145	100	924	0	0	92	1015	1	924	0	1707
0126PM2.5_scaffold2202_3	MGE	gene:plasmid:97796	100	174	0	0	156	329	174	1	8.38e-87	322
0126PM2.5_scaffold2202_3	ARG	gi|CAC41371.1|ARO:3000196|tet32	99.561	228	1	0	1	684	412	639	5.92e-171	481
0126PM2.5_scaffold2842_2	ARG	gi|AAF86219.1|ARO:3000375|ErmB	98.367	245	4	0	1	735	1	245	3.09e-180	491
0126PM2.5_scaffold2842_2	MGE	gene:plasmid:136914	99.346	764	4	1	47	810	1	763	0	1382
0126PM2.5_scaffold2892_2	ARG	gi|AAO16462.1|ARO:3000167|tet(C)	100	47	0	0	1	141	142	188	1.2e-28	96.7
0126PM2.5_scaffold2892_2	MGE	gene:plasmid:14331	86.802	197	15	5	192	388	1	186	4.51e-53	209
0126PM2.5_scaffold436_4	ARG	gi|CAA67349.1|ARO:3003359|Streptomyces	77.582	397	88	1	1	1188	1	397	0	544
0126PM2.5_scaffold436_4	MGE	gene:plasmid:21818	72.188	1920	414	96	2562	4425	1886	31	1.05e-132	477
0126PM2.5_scaffold5214_2	MGE	gene:plasmid:140956	99.543	219	1	0	271	489	219	1	1.84e-110	399
0126PM2.5_scaffold5214_2	ARG	gi|ABK33456.1|ARO:3002639|APH(3'')-Ib	98.16	163	3	0	43	531	1	163	5.63e-116	326
0126PM2.5_scaffold893	ARG	gi|AEJ33969.1|ARO:3000410|sul1	100	278	0	0	16	849	2	279	0	551
0126PM2.5_scaffold893	MGE	gene:plasmid:14308	99.906	1069	1	0	381	1449	1069	1	0	1969
0127PM10_Contig132	ARG	gi|NP_863643.1|ARO:3002597|AAC(6')-Ie-APH(2'')-Ia	100	479	0	0	1	1437	1	479	0	939
0127PM10_Contig132	MGE	gene:plasmid:28714	100	1445	0	0	272	1716	1445	1	0	2669
0127PM10_Contig26372	ARG	gi|ANP63073.1|ARO:3003741|mphD	100	71	0	0	1	213	1	71	1.04e-46	146
0127PM10_Contig26372	MGE	gene:plasmid:14320	100	226	0	0	93	318	1	226	2.93e-116	418
0127PM10_Contig346	ARG	gi|ANP63073.1|ARO:3003741|mphD	100	231	0	0	1	693	64	294	1.12e-171	470
0127PM10_Contig346	MGE	gene:plasmid:14321	100	630	0	0	832	1461	630	1	0	1164
0127PM10_Contig415	ARG	gi|AAA98096.1|ARO:3000595|ErmT	98.77	244	3	0	1	732	1	244	6.44e-179	487
0127PM10_Contig415	MGE	gene:plasmid:19747	99.592	735	3	0	518	1252	735	1	0	1341
0127PM10_Contig816	MGE	gene:plasmid:151640	98.333	60	1	0	327	386	1	60	7.68e-22	106
0127PM10_Contig816	ARG	gi|CAA70208.1|ARO:3000250|ErmC	98.667	150	2	0	1	450	1	150	1.66e-106	300
0127PM10_Contig839	ARG	gi|AGV10830.1|ARO:3002647|APH(3')-IIIa	66.667	45	15	0	4	138	220	264	8.41e-13	55.8
0127PM10_Contig839	MGE	gene:plasmid:152259	100	316	0	0	419	734	1	316	8.03e-166	584
0127PM10_Contig849	ARG	gi|CAJ67339.1|ARO:3000186|tetM	86.667	255	34	0	1	765	1	255	3.64e-144	414
0127PM10_Contig849	MGE	gene:plasmid:133226	97.701	87	2	0	783	869	87	1	3.46e-35	150
0127PM10_scaffold1088_1	ARG	gi|AAC23556.1|ARO:3002660|APH(6)-Id	100	241	0	0	1	723	1	241	0	494
0127PM10_scaffold1088_1	ARG	gi|ABK33456.1|ARO:3002639|APH(3'')-Ib	99.251	267	2	0	1	801	1	267	0	539
0127PM10_scaffold1088_1	MGE	gene:plasmid:91789	99.878	819	1	0	724	1542	819	1	0	1507
0127PM10_scaffold1390	ARG	gi|AAL59753.1|ARO:3000412|sul2	100	271	0	0	1	813	1	271	1.74e-180	493
0127PM10_scaffold1390	MGE	gene:plasmid:92160	100	816	0	0	249	1064	1	816	0	1507
0127PM10_scaffold438_2	MGE	gene:plasmid:152253	100	674	0	0	1	674	62	735	0	1245
0127PM10_scaffold438_2	ARG	gi|YP_008997281.1|ARO:3002626|ANT(6)-Ia	100	287	0	0	1	861	1	287	0	585
0127PM10_scaffold438_3	ARG	gi|AAU10334.1|ARO:3002628|aad(6)	100	132	0	0	1	396	145	276	2.44e-96	275
0127PM10_scaffold438_3	ARG	gi|AAB53445.1|ARO:3002897|SAT-4	98.889	180	2	0	1	540	1	180	5.95e-126	348
0127PM10_scaffold438_3	MGE	gene:plasmid:152257	100	543	0	0	397	939	1	543	0	1003
0127PM10_scaffold438_4	ARG	gi|AGV10830.1|ARO:3002647|APH(3')-IIIa	100	264	0	0	1	792	1	264	0	536
0127PM10_scaffold438_4	MGE	gene:plasmid:152258	100	795	0	0	793	1587	1	795	0	1469
0127PM10_scaffold483	ARG	gi|AAD25538.1|ARO:3000174|tet(G)	60.526	190	75	0	19	588	196	385	3.76e-79	238
0127PM10_scaffold483	ARG	gi|ADA79630.1|ARO:3001037|TEM-171	100	286	0	0	1	858	1	286	0	561
0127PM10_scaffold483	MGE	gene:plasmid:88437	96.087	1150	44	1	1664	2813	1	1149	0	1873
0127PM10_scaffold527_5	ARG	gi|ACJ47200.1|ARO:3002612|aadA12	100	48	0	0	1	144	216	263	1.35e-29	100
0127PM10_scaffold527_5	ARG	gi|AAZ42322.1|ARO:3003836|qacH	71.875	96	27	0	1	288	1	96	1.26e-48	147
0127PM10_scaffold527_5	ARG	gi|AEJ33969.1|ARO:3000410|sul1	100	279	0	0	1	837	1	279	0	553
0127PM10_scaffold527_5	MGE	gene:plasmid:19632	100	867	0	0	495	1361	867	1	0	1602
0127PM10_scaffold646_3	ARG	gi|CAC41371.1|ARO:3000196|tet32	82.593	540	94	0	1	1620	100	639	0	926
0127PM10_scaffold646_3	MGE	gene:plasmid:154475	91.406	128	0	1	1676	1803	1	117	2.58e-39	165
0127PM10_scaffold728_2	ARG	gi|AAA22851.1|ARO:3000179|tet(L)	99.563	458	2	0	1	1374	1	458	0	880
0127PM10_scaffold728_2	MGE	gene:plasmid:19872	100	1422	0	0	592	2013	1	1422	0	2627
0127PM10_scaffold791_2	ARG	gi|CAA70208.1|ARO:3000250|ErmC	100	56	0	0	1	168	189	244	1.01e-34	113
0127PM10_scaffold791_2	MGE	gene:plasmid:151639	99.695	984	0	3	1230	2213	1	981	0	1797
0127PM10_scaffold804_1	ARG	gi|AAF86219.1|ARO:3000375|ErmB	98.592	213	3	0	1	639	1	213	1.5e-155	427
0127PM10_scaffold804_1	ARG	gi|NP_863643.1|ARO:3002597|AAC(6')-Ie-APH(2'')-Ia	99.087	219	2	0	58	714	260	478	1.37e-142	405
0127PM10_scaffold804_1	MGE	gene:plasmid:136914	99.084	764	5	2	1312	2074	1	763	0	1371
0127PM10_scaffold806	ARG	gi|YP_003283625.1|ARO:3000178|tet(K)	99.661	295	1	0	1	885	1	295	0	514
0127PM10_scaffold806	MGE	gene:plasmid:150550	100	945	0	0	760	1704	1	945	0	1746
0127PM10_scaffold850_2	ARG	gi|YP_724476.1|ARO:3003109|msrE	99.568	463	2	0	1	1389	1	463	0	939
0127PM10_scaffold850_2	MGE	gene:plasmid:14319	99.858	1405	2	0	576	1980	1	1405	0	2584
0127PM10_scaffold997_1	ARG	gi|AAA26652.1|ARO:3000272|linA	98.758	161	2	0	88	570	1	161	3.76e-120	333
0127PM10_scaffold997_1	MGE	gene:plasmid:150029	99.794	486	1	0	89	574	1	486	0	893
0127PM2.5_Contig131	ARG	gi|AAA22851.1|ARO:3000179|tet(L)	100	56	0	0	1	168	403	458	3.12e-33	113
0127PM2.5_Contig131	MGE	gene:plasmid:19756	100	1326	0	0	672	1997	1	1326	0	2449
0127PM2.5_Contig21631	MGE	gene:plasmid:140956	99.087	219	2	0	29	247	219	1	6.09e-109	394
0127PM2.5_Contig21631	ARG	gi|ABK33456.1|ARO:3002639|APH(3'')-Ib	97.561	82	2	0	85	330	1	82	1.73e-55	169
0127PM2.5_Contig279	ARG	gi|WP_000572405.1|ARO:3002644|APH(3')-IIa	99.621	264	1	0	1	792	1	264	0	533
0127PM2.5_Contig279	MGE	gene:plasmid:117403	99.748	795	2	0	127	921	1	795	0	1458
0127PM2.5_Contig322	ARG	gi|AAL59753.1|ARO:3000412|sul2	100	172	0	0	1	516	100	271	1.88e-106	302
0127PM2.5_Contig322	MGE	gene:plasmid:135202	99.711	346	0	1	596	941	1	345	4.26e-180	632
0127PM2.5_Contig3687	ARG	gi|ABK33456.1|ARO:3002639|APH(3'')-Ib	100	74	0	0	1	222	194	267	1.71e-48	150
0127PM2.5_Contig3687	ARG	gi|AAC23556.1|ARO:3002660|APH(6)-Id	100	123	0	0	1	369	1	123	5.59e-88	253
0127PM2.5_Contig3687	MGE	gene:plasmid:147126	100	293	0	0	227	519	1	293	3.23e-153	542
0127PM2.5_Contig371	ARG	gi|AAF86219.1|ARO:3000375|ErmB	97.959	245	5	0	1	735	1	245	4.15e-180	490
0127PM2.5_Contig371	MGE	gene:plasmid:136914	99.215	764	5	1	333	1096	1	763	0	1376
0127PM2.5_Contig4472	ARG	gi|CAL44992.1|ARO:3002835|lnuA	100	156	0	0	1	468	6	161	4.59e-117	324
0127PM2.5_Contig4472	MGE	gene:plasmid:118111	100	472	0	0	1	472	15	486	0	872
0127PM2.5_Contig4609	ARG	gi|AAZ42322.1|ARO:3003836|qacH	71.875	96	27	0	1	288	1	96	1.26e-48	147
0127PM2.5_Contig4609	MGE	gene:plasmid:16977	100	435	0	0	72	506	1	435	0	804
0127PM2.5_Contig47353	MGE	gene:plasmid:15660	100	255	0	0	36	290	255	1	2.27e-132	472
0127PM2.5_Contig47353	ARG	gi|AAB53445.1|ARO:3002897|SAT-4	100	107	0	0	1	321	36	142	1.25e-68	200
0127PM2.5_Contig7838	ARG	gi|YP_724476.1|ARO:3003109|msrE	100	55	0	0	1	165	437	491	8.11e-34	115
0127PM2.5_Contig7838	ARG	gi|ANP63073.1|ARO:3003741|mphD	100	89	0	0	1	267	1	89	3.53e-61	184
0127PM2.5_Contig7838	MGE	gene:plasmid:14320	100	247	0	0	36	282	247	1	9.92e-128	457
0127PM2.5_scaffold1212_2	ARG	gi|AAC23556.1|ARO:3002660|APH(6)-Id	98.824	85	1	0	1	255	194	278	4.49e-57	173
0127PM2.5_scaffold1212_2	MGE	gene:plasmid:14957	100	1073	0	0	462	1534	1176	104	0	1982
0127PM2.5_scaffold469_3	ARG	gi|CAA67349.1|ARO:3003359|Streptomyces	77.582	397	88	1	1	1188	1	397	0	544
0127PM2.5_scaffold469_3	MGE	gene:plasmid:21818	72.135	1920	416	96	2901	4765	1886	31	4.26e-131	472
0127PM2.5_scaffold745	ARG	gi|NP_052129.1|ARO:3000979|TEM-116	100	286	0	0	1	858	1	286	0	560
0127PM2.5_scaffold745	MGE	gene:plasmid:28582	100	861	0	0	478	1338	1	861	0	1591
0127PM2.5_scaffold766_4	ARG	gi|AEJ33969.1|ARO:3000410|sul1	100	278	0	0	16	849	2	279	0	551
0127PM2.5_scaffold766_4	MGE	gene:plasmid:16023	99.809	1046	2	0	1582	2627	1	1046	0	1921
0127PM2.5_scaffold942_2	ARG	gi|AAO16462.1|ARO:3000167|tet(C)	100	47	0	0	1	141	142	188	6.97e-28	97.4
0127PM2.5_scaffold942_2	MGE	gene:plasmid:85080	100	369	0	0	463	831	1	369	0	682
0127PM2.5_scaffold942_3	ARG	gi|AAO16462.1|ARO:3000167|tet(C)	84.091	88	7	1	52	294	72	159	5.06e-21	79
0127PM2.5_scaffold942_3	MGE	gene:plasmid:88437	96.087	1150	44	1	120	1269	1149	1	0	1873
0128PM10_Contig193	ARG	gi|AAL59753.1|ARO:3000412|sul2	100	271	0	0	49	861	1	271	1.99e-180	494
0128PM10_Contig193	MGE	gene:plasmid:92160	100	816	0	0	339	1154	816	1	0	1507
0128PM10_Contig2101	ARG	gi|YP_724476.1|ARO:3003109|msrE	100	78	0	0	1	234	414	491	5.78e-50	159
0128PM10_Contig2101	ARG	gi|ANP63073.1|ARO:3003741|mphD	100	89	0	0	1	267	1	89	3.53e-61	184
0128PM10_Contig2101	MGE	gene:plasmid:14320	100	247	0	0	282	528	1	247	1.13e-127	457
0128PM10_Contig427	ARG	gi|AAC23556.1|ARO:3002660|APH(6)-Id	96.491	57	2	0	1	171	1	57	2.35e-36	119
0128PM10_Contig427	ARG	gi|ABK33456.1|ARO:3002639|APH(3'')-Ib	99.624	266	1	0	1	798	2	267	0	538
0128PM10_Contig427	MGE	gene:plasmid:91789	100	801	0	0	1	801	19	819	0	1480
0128PM10_scaffold1466_2	ARG	gi|AAD25538.1|ARO:3000174|tet(G)	64.516	93	33	0	1	279	293	385	2.28e-37	125
0128PM10_scaffold1466_2	MGE	gene:plasmid:16984	95.575	339	0	1	215	553	1	324	3.15e-149	529
0128PM10_scaffold1650_1	ARG	gi|CAL44992.1|ARO:3002835|lnuA	99.379	161	1	0	1	483	1	161	1.1e-120	333
0128PM10_scaffold1650_1	MGE	gene:plasmid:117663	100	486	0	0	28	513	486	1	0	898
0128PM10_scaffold619_1	ARG	gi|ADA79630.1|ARO:3001037|TEM-171	100	286	0	0	1	858	1	286	0	561
0128PM10_scaffold619_1	MGE	gene:plasmid:14301	99.541	871	4	0	640	1510	1	871	0	1587
0128PM10_scaffold619_2	ARG	gi|AAO16462.1|ARO:3000167|tet(C)	100	30	0	0	1	90	159	188	6.1e-14	60.5
0128PM10_scaffold619_2	ARG	gi|AAO16462.1|ARO:3000167|tet(C)	96.667	30	1	0	1	90	159	188	5.19e-13	58.2
0128PM10_scaffold619_2	MGE	gene:plasmid:85080	100	369	0	0	372	740	1	369	0	682
0128PM10_scaffold619_3	ARG	gi|AAO16462.1|ARO:3000167|tet(C)	100	42	0	0	176	51	140	181	9.61e-25	87
0128PM10_scaffold619_3	MGE	gene:plasmid:88437	96.087	1150	44	1	226	1375	1149	1	0	1873
0128PM10_scaffold675_2	ARG	gi|AAF86219.1|ARO:3000375|ErmB	89.286	56	6	0	1	168	1	56	2.81e-29	100
0128PM10_scaffold675_2	ARG	gi|AAF86219.1|ARO:3000375|ErmB	99.184	245	2	0	1	735	1	245	0	493
0128PM10_scaffold675_2	MGE	gene:plasmid:136914	99.084	764	6	1	556	1319	1	763	0	1371
0128PM10_scaffold737_3	ARG	gi|AGV10830.1|ARO:3002647|APH(3')-IIIa	100	264	0	0	1	792	1	264	0	536
0128PM10_scaffold737_3	MGE	gene:plasmid:152258	100	795	0	0	151	945	795	1	0	1469
0128PM2.5_Contig10801	ARG	gi|AAD25538.1|ARO:3000174|tet(G)	65.714	105	36	0	1	315	281	385	6.32e-44	143
0128PM2.5_Contig10801	MGE	gene:plasmid:16984	95.441	329	0	1	251	579	1	314	8.87e-144	510
0128PM2.5_Contig1693	ARG	gi|AAC64365.1|ARO:3000230|ANT(2'')-Ia	100	78	0	0	64	297	1	78	6.39e-53	159
0128PM2.5_Contig1693	MGE	gene:plasmid:82856	99.747	396	1	0	470	865	396	1	0	726
0128PM2.5_Contig549	ARG	gi|WP_000572405.1|ARO:3002644|APH(3')-IIa	99.621	264	1	0	1	792	1	264	0	533
0128PM2.5_Contig549	MGE	gene:plasmid:117403	99.748	795	2	0	56	850	1	795	0	1458
0128PM2.5_Contig748	ARG	gi|AEJ33969.1|ARO:3000410|sul1	100	162	0	0	1	486	118	279	1.46e-113	320
0128PM2.5_Contig748	MGE	gene:plasmid:16016	100	511	0	0	608	1118	1	511	0	944
0128PM2.5_scaffold561_2	ARG	gi|ADA79630.1|ARO:3001037|TEM-171	100	286	0	0	1	858	1	286	0	561
0128PM2.5_scaffold561_2	MGE	gene:plasmid:14301	99.541	871	4	0	464	1334	1	871	0	1587
0128PM2.5_scaffold561_4	ARG	gi|AAO16462.1|ARO:3000167|tet(C)	100	47	0	0	1	141	142	188	6.97e-28	97.4
0128PM2.5_scaffold561_4	MGE	gene:plasmid:88437	96.087	1150	44	1	1190	2339	1149	1	0	1873
0129PM10_Contig744	ARG	gi|AAD25538.1|ARO:3000174|tet(G)	61.728	81	31	0	1	243	305	385	2.36e-29	103
0129PM10_Contig744	MGE	gene:plasmid:16984	95.13	308	0	1	177	484	1	293	3.47e-132	472
0129PM10_scaffold650_3	ARG	gi|ADA79630.1|ARO:3001037|TEM-171	100	286	0	0	1	858	1	286	0	561
0129PM10_scaffold650_3	MGE	gene:plasmid:14301	99.541	871	4	0	2003	2873	871	1	0	1587
0129PM2.5_Contig3802	ARG	gi|AAF86219.1|ARO:3000375|ErmB	99	100	1	0	1	300	146	245	2.28e-72	211
0129PM2.5_Contig3802	MGE	gene:plasmid:135656	96.748	123	4	0	308	430	1	123	3.43e-52	206
0129PM2.5_scaffold2364_2	ARG	gi|WP_000572405.1|ARO:3002644|APH(3')-IIa	99.621	264	1	0	1	792	1	264	0	533
0129PM2.5_scaffold2364_2	MGE	gene:plasmid:117403	99.623	795	3	0	115	909	795	1	0	1452
0129PM2.5_scaffold2491	ARG	gi|AAO16462.1|ARO:3000167|tet(C)	100	42	0	0	416	291	140	181	2.21e-23	86.7
0129PM2.5_scaffold2491	ARG	gi|NP_052129.1|ARO:3000979|TEM-116	100	286	0	0	1	858	1	286	0	560
0129PM2.5_scaffold2491	MGE	gene:plasmid:88437	96.087	1150	44	1	1940	3089	1	1149	0	1873
0129PM2.5_scaffold4191	ARG	gi|CAA23899.1|ARO:3002683|catI	99.471	189	1	0	1	567	1	189	1.06e-144	397
0129PM2.5_scaffold4191	MGE	gene:plasmid:158879	99.857	698	1	0	122	819	698	1	0	1284
0129PM2.5_scaffold4385	ARG	gi|AAD25538.1|ARO:3000174|tet(G)	63.636	176	64	0	1	528	210	385	1.42e-78	236
0129PM2.5_scaffold4385	MGE	gene:plasmid:16984	95.575	339	0	1	313	651	324	1	4.8e-149	529
0131PM10_scaffold691_1	ARG	gi|AAD25538.1|ARO:3000174|tet(G)	65.169	89	31	0	1	267	14	102	3.83e-35	121
0131PM10_scaffold691_1	MGE	gene:vir:2176	100	456	0	0	390	845	456	1	0	843
0131PM10_scaffold691_2	ARG	gi|AAO16462.1|ARO:3000167|tet(C)	100	117	0	0	52	402	72	188	1.41e-56	177
0131PM10_scaffold691_2	MGE	gene:plasmid:85080	100	369	0	0	1374	1742	369	1	0	682
0131PM10_scaffold691_3	ARG	gi|CAA23899.1|ARO:3002683|catI	100	219	0	0	1	657	1	219	5.53e-171	465
0131PM10_scaffold691_3	MGE	gene:plasmid:84455	100	660	0	0	850	1509	660	1	0	1219
0131PM10_scaffold781_6	ARG	gi|NP_052129.1|ARO:3000979|TEM-116	100	286	0	0	1	858	1	286	0	560
0131PM10_scaffold781_6	MGE	gene:plasmid:28582	100	861	0	0	439	1299	1	861	0	1591
0131PM2.5_scaffold1067	ARG	gi|NP_052129.1|ARO:3000979|TEM-116	99.65	286	1	0	1	858	1	286	0	560
0131PM2.5_scaffold1067	MGE	gene:plasmid:85078	100	861	0	0	245	1105	1	861	0	1591
0131PM2.5_scaffold1133_1	ARG	gi|AAD25538.1|ARO:3000174|tet(G)	61.983	121	46	0	1	363	265	385	6.56e-50	159
0131PM2.5_scaffold1133_1	MGE	gene:plasmid:16984	95.283	318	0	1	299	616	1	303	1.23e-137	490
0131PM2.5_scaffold866_8	ARG	gi|AAO16462.1|ARO:3000167|tet(C)	100	68	0	0	1	204	121	188	1.52e-45	143
0131PM2.5_scaffold866_8	MGE	gene:plasmid:85080	100	369	0	0	419	787	369	1	0	682
0201PM10_Contig11491	MGE	gene:plasmid:136913	95.652	115	1	1	33	147	1	111	6.9e-45	182
0201PM10_Contig11491	ARG	gi|AAF86219.1|ARO:3000375|ErmB	100	89	0	0	1	267	1	89	1.6e-58	176
0201PM10_scaffold519_3	ARG	gi|AAD25538.1|ARO:3000174|tet(G)	60.526	190	75	0	19	588	196	385	3.76e-79	238
0201PM10_scaffold519_3	MGE	gene:plasmid:88437	96.087	1150	44	1	29	1178	1	1149	0	1873
0201PM10_scaffold519_4	ARG	gi|CAD09800.1|ARO:3000873|TEM-1	100	286	0	0	1	858	1	286	0	561
0201PM10_scaffold519_4	MGE	gene:plasmid:14301	99.656	871	3	0	964	1834	871	1	0	1592
0201PM2.5_Contig1396	ARG	gi|AAO16462.1|ARO:3000167|tet(C)	100	47	0	0	1	141	142	188	6.97e-28	97.4
0201PM2.5_Contig1396	ARG	gi|NP_052129.1|ARO:3000979|TEM-116	100	286	0	0	1	858	1	286	0	560
0201PM2.5_Contig1396	MGE	gene:plasmid:88437	96.087	1150	44	1	3137	4286	1149	1	0	1873
0201PM2.5_Contig4682	ARG	gi|ACJ47200.1|ARO:3002612|aadA12	100	66	0	0	1	198	198	263	5.73e-43	135
0201PM2.5_Contig4682	ARG	gi|AAZ42322.1|ARO:3003836|qacH	71.875	96	27	0	1	288	1	96	1.26e-48	147
0201PM2.5_Contig4682	ARG	gi|AEJ33969.1|ARO:3000410|sul1	100	279	0	0	1	837	1	279	0	553
0201PM2.5_Contig4682	MGE	gene:plasmid:19632	100	867	0	0	710	1576	867	1	0	1602
0205PM10_Contig1204	MGE	gene:plasmid:118111	100	486	0	0	17	502	486	1	0	898
0205PM10_Contig1204	ARG	gi|CAL44992.1|ARO:3002835|lnuA	100	161	0	0	88	570	1	161	1.2e-121	337
0205PM10_Contig187	ARG	gi|AAZ42322.1|ARO:3003836|qacH	72.581	62	17	0	4	189	35	96	1.95e-29	97.4
0205PM10_Contig187	ARG	gi|AEJ33969.1|ARO:3000410|sul1	100	279	0	0	1	837	1	279	0	553
0205PM10_Contig187	MGE	gene:plasmid:19632	100	867	0	0	218	1084	1	867	0	1602
0205PM10_Contig4143	MGE	gene:plasmid:152254	100	114	0	0	17	130	1	114	6.58e-54	211
0205PM10_Contig4143	ARG	gi|YP_008997281.1|ARO:3002626|ANT(6)-Ia	100	104	0	0	1	312	1	104	1.57e-71	211
0205PM10_Contig701	ARG	gi|ABK33456.1|ARO:3002639|APH(3'')-Ib	100	41	0	0	1	123	227	267	4.64e-24	85.9
0205PM10_Contig701	ARG	gi|AAC23556.1|ARO:3002660|APH(6)-Id	100	202	0	0	1	606	1	202	1.03e-150	416
0205PM10_Contig701	MGE	gene:plasmid:147126	100	293	0	0	314	606	293	1	4.01e-153	542
0205PM10_scaffold1425_1	ARG	gi|AAL08441.1|ARO:3002670|cat	100	48	0	0	1	144	1	48	2.56e-30	101
0205PM10_scaffold1425_1	MGE	gene:plasmid:16053	99.383	324	2	0	26	349	324	1	5.01e-167	588
0205PM10_scaffold1475_1	ARG	gi|ABK33456.1|ARO:3002639|APH(3'')-Ib	98.611	72	1	0	1	216	1	72	1.11e-48	150
0205PM10_scaffold1475_1	MGE	gene:plasmid:140956	99.541	218	1	0	119	336	1	218	4.05e-110	398
0205PM10_scaffold524_3	ARG	gi|AAO16462.1|ARO:3000167|tet(C)	100	47	0	0	1	141	142	188	6.97e-28	97.4
0205PM10_scaffold524_3	MGE	gene:plasmid:88437	96.087	1150	44	1	400	1549	1	1149	0	1873
0205PM10_scaffold524_8	ARG	gi|YP_007652797.1|ARO:3001205|determinant	66.667	39	13	0	117	1	11	49	4.06e-14	57
0205PM10_scaffold524_8	ARG	gi|WP_000572405.1|ARO:3002644|APH(3')-IIa	99.621	264	1	0	1	792	1	264	0	533
0205PM10_scaffold524_8	MGE	gene:plasmid:117403	99.748	795	2	0	56	850	1	795	0	1458
0205PM10_scaffold524_9	ARG	gi|NP_052129.1|ARO:3000979|TEM-116	100	286	0	0	1	858	1	286	0	560
0205PM10_scaffold524_9	MGE	gene:plasmid:28582	100	861	0	0	18	878	1	861	0	1591
0205PM10_scaffold682_2	ARG	gi|NP_863643.1|ARO:3002597|AAC(6')-Ie-APH(2'')-Ia	100	39	0	0	1	117	1	39	8.4e-23	84
0205PM10_scaffold682_2	MGE	gene:plasmid:87124	98.986	493	5	0	432	924	513	21	0	883
0205PM10_scaffold784_1	ARG	gi|AAA22851.1|ARO:3000179|tet(L)	98.297	411	7	0	1	1233	48	458	0	753
0205PM10_scaffold784_1	MGE	gene:plasmid:19872	98.128	1282	24	0	407	1688	1422	141	0	2235
0205PM10_scaffold873_2	ARG	gi|AAF86219.1|ARO:3000375|ErmB	98.367	245	4	0	1	735	1	245	3.09e-180	491
0205PM10_scaffold873_2	MGE	gene:plasmid:136914	99.084	764	6	1	84	847	763	1	0	1371
0205PM2.5_Contig375	ARG	gi|AAZ42322.1|ARO:3003836|qacH	71.579	95	27	0	1	285	2	96	1.11e-47	145
0205PM2.5_Contig375	ARG	gi|AEJ33969.1|ARO:3000410|sul1	100	273	0	0	1	819	1	273	0	541
0205PM2.5_Contig375	MGE	gene:plasmid:19632	100	847	0	0	312	1158	1	847	0	1565
0205PM2.5_Contig381	ARG	gi|AAL59753.1|ARO:3000412|sul2	100	271	0	0	1	813	1	271	1.74e-180	493
0205PM2.5_Contig381	MGE	gene:plasmid:92160	100	816	0	0	151	966	1	816	0	1507
0205PM2.5_scaffold177_4	ARG	gi|NP_052129.1|ARO:3000979|TEM-116	100	286	0	0	1	858	1	286	0	560
0205PM2.5_scaffold177_4	MGE	gene:plasmid:28582	100	861	0	0	210	1070	1	861	0	1591
0205PM2.5_scaffold27_7	ARG	gi|CAA67349.1|ARO:3003359|Streptomyces	81.013	79	15	0	1	237	1	79	1.45e-40	133
0205PM2.5_scaffold27_7	MGE	gene:plasmid:21818	71.979	1920	418	93	4060	5923	31	1886	4.93e-126	455
0205PM2.5_scaffold2816	ARG	gi|YP_724476.1|ARO:3003109|msrE	100	82	0	0	1	246	410	491	5.94e-53	167
0205PM2.5_scaffold2816	MGE	gene:plasmid:14321	100	619	0	0	1	619	619	1	0	1144
0205PM2.5_scaffold2816	ARG	gi|ANP63073.1|ARO:3003741|mphD	100	291	0	0	1	873	1	291	0	594
0205PM2.5_scaffold2858_1	ARG	gi|CAA23899.1|ARO:3002683|catI	96.774	31	1	0	1	93	1	31	3.33e-17	66.6
0205PM2.5_scaffold2858_1	MGE	gene:plasmid:158879	99.367	632	4	0	1	632	632	1	0	1146
0205PM2.5_scaffold307_9	ARG	gi|WP_000572405.1|ARO:3002644|APH(3')-IIa	99.621	264	1	0	1	792	1	264	0	533
0205PM2.5_scaffold307_9	MGE	gene:plasmid:117403	99.748	795	2	0	462	1256	795	1	0	1458
0209PM10_Contig1185	ARG	gi|AEJ33969.1|ARO:3000410|sul1	98.462	65	1	0	1	195	1	65	9.21e-40	128
0209PM10_Contig1185	ARG	gi|AAZ42322.1|ARO:3003836|qacH	71.875	96	27	0	1	288	1	96	1.26e-48	147
0209PM10_Contig1185	MGE	gene:plasmid:16018	100	376	0	0	243	618	406	31	0	695
0209PM10_Contig1856	MGE	gene:plasmid:140956	99.543	219	1	0	121	339	1	219	1.78e-110	399
0209PM10_Contig1856	ARG	gi|ABK33456.1|ARO:3002639|APH(3'')-Ib	98.485	132	2	0	121	516	1	132	1.32e-93	269
0209PM10_Contig6164	ARG	gi|AAG03357.1|ARO:3000596|ErmX	80.435	46	9	0	291	154	208	253	2.71e-21	81.3
0209PM10_Contig6164	MGE	gene:plasmid:82840	100	310	0	0	1	310	9	318	6.52e-163	573
0209PM10_scaffold1058_1	ARG	gi|AAC60781.1|ARO:3003048|rosA	63.377	385	135	4	1	1149	30	410	1.67e-133	385
0209PM10_scaffold1058_1	MGE	gene:plasmid:21426	88.615	1177	128	6	5097	6270	42	1215	0	1426
0209PM10_scaffold1374_4	ARG	gi|ACP18864.1|ARO:3001035|TEM-169	100	74	0	0	1	222	213	286	4.06e-49	152
0209PM10_scaffold1374_4	MGE	gene:plasmid:19379	94.178	292	13	3	398	686	1	291	4.73e-123	442
0209PM10_scaffold2313_2	ARG	gi|ABG49324.1|ARO:3002609|aadA9	68.182	44	14	0	1	132	1	44	9.13e-16	64.3
0209PM10_scaffold2313_2	MGE	gene:plasmid:151005	99.875	801	1	0	8	808	801	1	0	1474
0209PM10_scaffold2384	ARG	gi|AAF86219.1|ARO:3000375|ErmB	98.367	245	4	0	1	735	1	245	3.09e-180	491
0209PM10_scaffold2384	MGE	gene:plasmid:136914	99.084	764	6	1	155	918	763	1	0	1371
0209PM10_scaffold2440_2	ARG	gi|AGV10830.1|ARO:3002647|APH(3')-IIIa	99.621	264	1	0	1	792	1	264	0	533
0209PM10_scaffold2440_2	MGE	gene:plasmid:152258	99.748	795	2	0	252	1046	1	795	0	1458
0209PM10_scaffold650_3	ARG	gi|CAA67349.1|ARO:3003359|Streptomyces	77.582	397	88	1	1	1188	1	397	0	544
0209PM10_scaffold650_3	MGE	gene:plasmid:21818	72.083	1920	417	95	8129	9993	1886	31	3.88e-129	466
0209PM10_scaffold750_1	ARG	gi|NP_251217.1|ARO:3004074|MuxB	75.652	230	56	0	1	690	785	1014	4.4e-78	251
0209PM10_scaffold750_1	ARG	gi|NP_251216.1|ARO:3004075|MuxC	63.403	1011	364	3	1	3018	1	1010	0	1186
0209PM10_scaffold750_1	MGE	gene:plasmid:22213	88.878	3102	341	4	3136	6235	3100	1	0	3814
0209PM10_scaffold794_1	ARG	gi|AAD12233.1|ARO:3001417|OXA-22	83.658	257	38	1	67	837	22	274	1.02e-164	454
0209PM10_scaffold794_1	MGE	gene:plasmid:139557	100	85	0	0	1461	1545	1	85	6.08e-37	158
0209PM10_scaffold847_3	ARG	gi|YP_001706893.1|ARO:3000778|adeG	78.846	104	22	0	1	312	938	1041	1.68e-51	171
0209PM10_scaffold847_3	MGE	gene:plasmid:22128	85.514	1498	203	14	1030	2520	1491	1	0	1552
0209PM10_scaffold847_4	ARG	gi|YP_001706894.1|ARO:3000777|adeF	60.245	327	130	0	154	1134	54	380	1.76e-132	384
0209PM10_scaffold847_4	ARG	gi|AAB58161.1|ARO:3003010|ceoB	78.27	948	206	0	1	2844	1	948	0	1338
0209PM10_scaffold847_4	MGE	gene:plasmid:22126	85.682	1320	165	14	2939	4237	1317	1	0	1369
0209PM2.5_Contig101	ARG	gi|ABK33456.1|ARO:3002639|APH(3'')-Ib	99.251	267	2	0	103	903	1	267	0	538
0209PM2.5_Contig101	MGE	gene:plasmid:91789	100	819	0	0	89	907	1	819	0	1513
0209PM2.5_Contig360	ARG	gi|AAL59753.1|ARO:3000412|sul2	99.561	228	1	0	1	684	1	228	1.87e-162	446
0209PM2.5_Contig360	MGE	gene:plasmid:19745	99.163	717	2	4	93	809	1	713	0	1288
0209PM2.5_scaffold107_3	ARG	gi|AAC75138.1|ARO:3001330|mdtD	66	50	17	0	43	192	12	61	1.29e-18	73.6
0209PM2.5_scaffold107_3	MGE	gene:plasmid:22293	90.552	1376	130	0	3636	5011	1376	1	0	1821
0209PM2.5_scaffold1839	ARG	gi|AAF86219.1|ARO:3000375|ErmB	98.776	245	3	0	1	735	1	245	0	495
0209PM2.5_scaffold1839	MGE	gene:plasmid:136914	98.822	764	7	2	325	1087	1	763	0	1360
0209PM2.5_scaffold294_5	ARG	gi|AAC60780.1|ARO:3003049|rosB	65.868	334	111	1	1	1002	1	331	4.52e-117	349
0209PM2.5_scaffold294_5	MGE	gene:plasmid:22510	86.999	1223	152	5	584	1804	1	1218	0	1371
0209PM2.5_scaffold335_2	ARG	gi|AAC60781.1|ARO:3003048|rosA	69.663	89	27	0	97	363	24	112	6.09e-41	136
0209PM2.5_scaffold335_2	MGE	gene:plasmid:21425	83.608	1031	159	8	1087	2112	1026	1	0	959
0209PM2.5_scaffold35_9	ARG	gi|YP_001706894.1|ARO:3000777|adeF	61.199	317	123	0	4	954	64	380	2.95e-128	370
0209PM2.5_scaffold35_9	ARG	gi|YP_001706893.1|ARO:3000778|adeG	78.907	1043	218	1	1	3129	1	1041	0	1504
0209PM2.5_scaffold35_9	MGE	gene:plasmid:22127	91.357	3147	270	2	2595	5740	3146	1	0	4303
0209PM2.5_scaffold521_3	ARG	gi|CAA23899.1|ARO:3002683|catI	100	219	0	0	1	657	1	219	5.53e-171	465
0209PM2.5_scaffold521_3	MGE	gene:plasmid:84455	99.848	660	1	0	917	1576	1	660	0	1214
0209PM2.5_scaffold521_4	ARG	gi|NP_052129.1|ARO:3000979|TEM-116	100	286	0	0	1	858	1	286	0	560
0209PM2.5_scaffold521_4	MGE	gene:plasmid:28582	100	861	0	0	403	1263	861	1	0	1591
0209PM2.5_scaffold521_5	ARG	gi|WP_000572405.1|ARO:3002644|APH(3')-IIa	99.621	264	1	0	1	792	1	264	0	533
0209PM2.5_scaffold521_5	MGE	gene:plasmid:117403	99.748	795	2	0	391	1185	795	1	0	1458
0209PM2.5_scaffold561_2	ARG	gi|CAA67349.1|ARO:3003359|Streptomyces	77.032	283	64	1	1	846	1	283	1.43e-122	352
0209PM2.5_scaffold561_2	MGE	gene:plasmid:21818	72.344	1920	412	97	1222	3086	1886	31	5e-138	494
0209PM2.5_scaffold637_4	ARG	gi|AAZ42322.1|ARO:3003836|qacH	71.875	96	27	0	1	288	1	96	1.26e-48	147
0209PM2.5_scaffold637_4	ARG	gi|AEJ33969.1|ARO:3000410|sul1	100	279	0	0	1	837	1	279	0	553
0209PM2.5_scaffold637_4	MGE	gene:plasmid:19632	100	867	0	0	900	1766	867	1	0	1602
0209PM2.5_scaffold797_1	ARG	gi|AAO16462.1|ARO:3000167|tet(C)	100	47	0	0	1	141	142	188	6.97e-28	97.4
0209PM2.5_scaffold797_1	MGE	gene:plasmid:88437	96.087	1150	44	1	738	1887	1	1149	0	1873
0209PM2.5_scaffold797_2	ARG	gi|AAD25538.1|ARO:3000174|tet(G)	64.356	101	36	0	1	303	285	385	2.11e-41	137
0209PM2.5_scaffold797_2	MGE	gene:plasmid:16984	95.441	329	0	1	237	565	1	314	8.65e-144	510
0214PM10_Contig150	ARG	gi|WP_000572405.1|ARO:3002644|APH(3')-IIa	100	264	0	0	1	792	1	264	0	535
0214PM10_Contig150	MGE	gene:plasmid:117403	100	795	0	0	334	1128	795	1	0	1469
0214PM10_Contig174	ARG	gi|CAA77936.1|ARO:3004039|Escherichia	97.273	110	3	0	1	330	1	110	8.78e-75	213
0214PM10_Contig174	MGE	gene:proph:163830	99.399	333	2	0	991	1323	333	1	1.07e-171	604
0214PM10_Contig202	ARG	gi|YP_724476.1|ARO:3003109|msrE	100	127	0	0	1	381	365	491	1.9e-88	261
0214PM10_Contig202	ARG	gi|ANP63073.1|ARO:3003741|mphD	100	294	0	0	1	882	1	294	0	600
0214PM10_Contig202	MGE	gene:plasmid:14321	100	630	0	0	696	1325	1	630	0	1164
0214PM10_Contig41	ARG	gi|AAD25063.1|ARO:3000183|tet(Z)	98.177	384	7	0	61	1212	1	384	0	637
0214PM10_Contig41	MGE	gene:plasmid:14737	99.134	1155	10	0	780	1934	1155	1	0	2078
0214PM10_Contig62	ARG	gi|ABK33456.1|ARO:3002639|APH(3'')-Ib	99.251	267	2	0	1	801	1	267	0	539
0214PM10_Contig62	ARG	gi|AAC23556.1|ARO:3002660|APH(6)-Id	99.64	278	1	0	1	834	1	278	0	568
0214PM10_Contig62	MGE	gene:plasmid:91790	100	846	0	0	1112	1957	1	846	0	1563
0214PM10_Contig719	ARG	gi|CAE51638.1|ARO:3002641|APH(3')-Ia	100	271	0	0	1	813	1	271	0	565
0214PM10_Contig719	MGE	gene:plasmid:91804	100	814	0	0	73	886	814	1	0	1504
0214PM10_scaffold13_2	ARG	gi|AGV10830.1|ARO:3002647|APH(3')-IIIa	100	264	0	0	1	792	1	264	0	536
0214PM10_scaffold13_2	MGE	gene:plasmid:152258	100	795	0	0	562	1356	795	1	0	1469
0214PM10_scaffold171	ARG	gi|CAJ67339.1|ARO:3000186|tetM	90.454	639	61	0	1	1917	1	639	0	1164
0214PM10_scaffold171	MGE	gene:plasmid:133209	99.792	1920	4	0	856	2775	1920	1	0	3524
0214PM10_scaffold27_3	ARG	gi|CAC41371.1|ARO:3000196|tet32	97.159	352	10	0	1	1056	288	639	0	711
0214PM10_scaffold27_3	MGE	gene:plasmid:97796	100	174	0	0	973	1146	174	1	1.79e-86	322
0214PM10_scaffold291_2	MGE	gene:plasmid:118111	99.794	486	1	0	35	520	486	1	0	893
0214PM10_scaffold291_2	ARG	gi|CAL44992.1|ARO:3002835|lnuA	99.379	161	1	0	97	579	1	161	6.49e-121	335
0214PM10_scaffold311_3	ARG	gi|CAA70208.1|ARO:3000250|ErmC	98.77	244	3	0	1	732	1	244	3.23e-179	488
0214PM10_scaffold311_3	MGE	gene:plasmid:151637	99.32	735	5	0	74	808	735	1	0	1330
0214PM10_scaffold31_1	ARG	gi|ABG49324.1|ARO:3002609|aadA9	70.27	37	11	0	1	111	1	37	4.45e-13	56.6
0214PM10_scaffold31_1	MGE	gene:plasmid:82856	99.747	396	1	0	288	683	396	1	0	726
0214PM10_scaffold31_4	ARG	gi|AAN34365.1|ARO:3002604|aadA4	97.143	35	1	0	1	105	228	262	1.49e-18	70.9
0214PM10_scaffold31_4	ARG	gi|AAZ42322.1|ARO:3003836|qacH	71.875	96	27	0	1	288	1	96	1.26e-48	147
0214PM10_scaffold31_4	ARG	gi|AEJ33969.1|ARO:3000410|sul1	100	279	0	0	1	837	1	279	0	553
0214PM10_scaffold31_4	MGE	gene:plasmid:19632	100	867	0	0	1954	2820	867	1	0	1602
0214PM10_scaffold40	ARG	gi|CAA67349.1|ARO:3003359|Streptomyces	77.582	397	88	1	1	1188	1	397	0	544
0214PM10_scaffold40	MGE	gene:plasmid:21818	71.883	1917	426	85	1315	3179	31	1886	1.81e-124	449
0214PM10_scaffold54_2	MGE	gene:plasmid:28744	100	447	0	0	83	529	1	447	0	826
0214PM10_scaffold54_2	ARG	gi|NP_863643.1|ARO:3002597|AAC(6')-Ie-APH(2'')-Ia	100	389	0	0	1	1167	1	389	0	795
0214PM10_scaffold5_3	ARG	gi|ADA79630.1|ARO:3001037|TEM-171	100	286	0	0	1	858	1	286	0	561
0214PM10_scaffold5_3	MGE	gene:plasmid:14301	99.541	871	4	0	1538	2408	871	1	0	1587
0214PM10_scaffold64_1	ARG	gi|AAL59753.1|ARO:3000412|sul2	100	271	0	0	1	813	1	271	1.74e-180	493
0214PM10_scaffold64_1	MGE	gene:plasmid:92160	100	816	0	0	648	1463	1	816	0	1507
0214PM10_scaffold739	MGE	gene:plasmid:19953	99.348	460	2	1	533	992	1	459	0	832
0214PM10_scaffold739	ARG	gi|YP_003283625.1|ARO:3000178|tet(K)	99.718	355	1	0	1	1065	105	459	0	531
0214PM10_scaffold74_1	ARG	gi|AAB53445.1|ARO:3002897|SAT-4	98.889	180	2	0	1	540	1	180	5.95e-126	348
0214PM10_scaffold74_1	ARG	gi|AAF86219.1|ARO:3000375|ErmB	98.776	245	3	0	1	735	1	245	0	493
0214PM10_scaffold74_1	ARG	gi|AAU10334.1|ARO:3002628|aad(6)	99.638	276	1	0	79	906	1	276	0	571
0214PM10_scaffold74_1	MGE	gene:plasmid:135613	99.89	909	1	0	662	1570	909	1	0	1674
0214PM10_scaffold7_1	ARG	gi|AAD25538.1|ARO:3000174|tet(G)	60.526	190	75	0	19	588	196	385	3.76e-79	238
0214PM10_scaffold7_1	ARG	gi|CAA23899.1|ARO:3002683|catI	100	219	0	0	1	657	1	219	5.53e-171	465
0214PM10_scaffold7_1	MGE	gene:plasmid:88437	96.087	1150	44	1	2652	3801	1149	1	0	1873
0214PM10_scaffold7_2	ARG	gi|AAD25538.1|ARO:3000174|tet(G)	64.835	91	32	0	7	279	12	102	1.56e-35	122
0214PM10_scaffold7_2	MGE	gene:vir:2176	100	456	0	0	14	469	1	456	0	843
0214PM2.5_Contig1	ARG	gi|AGV10830.1|ARO:3002647|APH(3')-IIIa	100	264	0	0	1	792	1	264	0	536
0214PM2.5_Contig1	MGE	gene:plasmid:152258	100	795	0	0	3564	4358	1	795	0	1469
0214PM2.5_Contig180	ARG	gi|AAF86219.1|ARO:3000375|ErmB	98.776	245	3	0	1	735	1	245	0	493
0214PM2.5_Contig180	MGE	gene:plasmid:136914	99.215	764	5	1	525	1288	1	763	0	1376
0214PM2.5_Contig1928	MGE	gene:plasmid:109148	100	183	0	0	114	296	1	183	5.82e-92	339
0214PM2.5_Contig1928	ARG	gi|AAL59753.1|ARO:3000412|sul2	100	150	0	0	1	450	1	150	2.17e-105	298
0214PM2.5_Contig3929	ARG	gi|AAD25538.1|ARO:3000174|tet(G)	61.983	121	46	0	1	363	265	385	6.56e-50	159
0214PM2.5_Contig3929	MGE	gene:plasmid:16984	95.441	329	0	1	299	627	1	314	9.61e-144	510
0214PM2.5_Contig494	ARG	gi|ANP63073.1|ARO:3003741|mphD	100	260	0	0	1	780	35	294	0	530
0214PM2.5_Contig494	MGE	gene:plasmid:14321	100	630	0	0	300	929	630	1	0	1164
0214PM2.5_scaffold1260_2	ARG	gi|AAC23556.1|ARO:3002660|APH(6)-Id	100	58	0	0	1	174	1	58	8.12e-39	125
0214PM2.5_scaffold1260_2	ARG	gi|ABK33456.1|ARO:3002639|APH(3'')-Ib	99.614	259	1	0	1	777	9	267	0	522
0214PM2.5_scaffold1260_2	MGE	gene:plasmid:91789	100	781	0	0	1	781	39	819	0	1443
0214PM2.5_scaffold221_1	ARG	gi|AEJ33969.1|ARO:3000410|sul1	100	278	0	0	16	849	2	279	0	551
0214PM2.5_scaffold221_1	MGE	gene:plasmid:92416	100	838	0	0	31	868	840	3	0	1548
0214PM2.5_scaffold55_2	ARG	gi|AAO16462.1|ARO:3000167|tet(C)	100	47	0	0	1	141	142	188	6.97e-28	97.4
0214PM2.5_scaffold55_2	ARG	gi|AAO16462.1|ARO:3000167|tet(C)	100	31	0	0	383	291	151	181	2.07e-14	63.2
0214PM2.5_scaffold55_2	ARG	gi|CAD09800.1|ARO:3000873|TEM-1	100	286	0	0	1	858	1	286	0	561
0214PM2.5_scaffold55_2	MGE	gene:plasmid:14301	99.656	871	3	0	247	1117	1	871	0	1592
0214PM2.5_scaffold654_2	ARG	gi|CAL44992.1|ARO:3002835|lnuA	97.436	39	1	0	379	263	123	161	4.46e-22	82
0214PM2.5_scaffold654_2	ARG	gi|CAL44992.1|ARO:3002835|lnuA	99.379	161	1	0	1	483	1	161	2.46e-120	332
0214PM2.5_scaffold654_2	MGE	gene:plasmid:118111	99.794	486	1	0	209	694	1	486	0	893
0214PM2.5_scaffold671_2	ARG	gi|CAA23899.1|ARO:3002683|catI	100	193	0	0	1	579	1	193	1.25e-148	407
0214PM2.5_scaffold671_2	MGE	gene:plasmid:158879	99.855	691	1	0	1	691	691	1	0	1271
0219PM10_Contig1481	ARG	gi|AAL59753.1|ARO:3000412|sul2	100	259	0	0	1	777	3	261	2.3e-171	470
0219PM10_Contig1481	MGE	gene:plasmid:92160	99.871	777	1	0	1	777	783	7	0	1430
0219PM10_Contig17127	ARG	gi|AAC23556.1|ARO:3002660|APH(6)-Id	100	56	0	0	1	168	1	56	4.26e-37	120
0219PM10_Contig17127	ARG	gi|ABK33456.1|ARO:3002639|APH(3'')-Ib	100	58	0	0	1	174	210	267	5.35e-36	117
0219PM10_Contig17127	MGE	gene:plasmid:140945	100	169	0	0	179	347	1	169	1.56e-84	313
0219PM10_Contig190	ARG	gi|AAD25538.1|ARO:3000174|tet(G)	60.526	190	75	0	19	588	196	385	3.76e-79	238
0219PM10_Contig190	ARG	gi|CAD09800.1|ARO:3000873|TEM-1	100	286	0	0	1	858	1	286	0	561
0219PM10_Contig190	MGE	gene:plasmid:88437	96.087	1150	44	1	53	1202	1149	1	0	1873
0219PM10_scaffold518_1	ARG	gi|CAA67349.1|ARO:3003359|Streptomyces	77.582	397	88	1	1	1188	1	397	0	544
0219PM10_scaffold518_1	MGE	gene:plasmid:21818	72.188	1920	415	95	6659	8523	1886	31	1.46e-132	477
0219PM2.5_Contig2774	ARG	gi|ACV32633.1|ARO:3001170|SHV-123	100	28	0	0	1	84	1	28	1.11e-14	60.1
0219PM2.5_Contig2774	MGE	gene:plasmid:119097	100	333	0	0	11	343	333	1	1.72e-175	616
0219PM2.5_Contig451	ARG	gi|AAZ42322.1|ARO:3003836|qacH	70.833	96	28	0	1	288	1	96	2.46e-48	146
0219PM2.5_Contig451	ARG	gi|AEJ33969.1|ARO:3000410|sul1	99.642	279	1	0	1	837	1	279	0	551
0219PM2.5_Contig451	MGE	gene:plasmid:19632	99.885	867	1	0	118	984	867	1	0	1596
0219PM2.5_Contig619	ARG	gi|WP_000572405.1|ARO:3002644|APH(3')-IIa	100	263	0	0	49	837	2	264	0	535
0219PM2.5_Contig619	MGE	gene:plasmid:117403	99.622	793	3	0	48	840	3	795	0	1448
0219PM2.5_Contig793	ARG	gi|AGV10830.1|ARO:3002647|APH(3')-IIIa	100	245	0	0	1	735	1	245	0	499
0219PM2.5_Contig793	MGE	gene:plasmid:152258	100	736	0	0	163	898	1	736	0	1360
0219PM2.5_Contig817	ARG	gi|AAF86219.1|ARO:3000375|ErmB	98.367	245	4	0	1	735	1	245	3.09e-180	491
0219PM2.5_Contig817	MGE	gene:plasmid:136914	99.215	764	5	1	87	850	1	763	0	1376
0219PM2.5_Contig962	ARG	gi|ABK33456.1|ARO:3002639|APH(3'')-Ib	100	61	0	0	1	183	207	267	4.2e-38	123
0219PM2.5_Contig962	ARG	gi|AAC23556.1|ARO:3002660|APH(6)-Id	100	206	0	0	1	618	1	206	1.39e-154	425
0219PM2.5_Contig962	MGE	gene:plasmid:147126	100	293	0	0	326	618	293	1	4.42e-153	542
0219PM2.5_scaffold1829	ARG	gi|AAL59753.1|ARO:3000412|sul2	100	266	0	0	1	798	6	271	2.33e-176	483
0219PM2.5_scaffold1829	MGE	gene:plasmid:92160	99.875	802	1	0	1	802	15	816	0	1476
0219PM2.5_scaffold718_2	ARG	gi|NP_052129.1|ARO:3000979|TEM-116	100	286	0	0	1	858	1	286	0	560
0219PM2.5_scaffold718_2	MGE	gene:plasmid:28582	100	861	0	0	200	1060	1	861	0	1591
0224PM10_Contig10648	MGE	gene:plasmid:133226	96.552	87	3	0	9	95	1	87	5.72e-34	145
0224PM10_Contig10648	ARG	gi|AAA23033.1|ARO:3000190|tetO	83.562	73	12	0	1	219	1	73	1.29e-37	127
0224PM10_Contig2429	ARG	gi|CAL44992.1|ARO:3002835|lnuA	100	150	0	0	1	450	1	150	7.17e-113	313
0224PM10_Contig2429	MGE	gene:plasmid:118111	99.778	450	1	0	26	475	1	450	0	826
0224PM10_Contig2634	ARG	gi|YP_008997281.1|ARO:3002626|ANT(6)-Ia	100	77	0	0	1	231	1	77	4.3e-51	157
0224PM10_Contig2634	MGE	gene:plasmid:152254	100	114	0	0	178	291	114	1	7.95e-54	211
0224PM10_Contig466	ARG	gi|ABK33456.1|ARO:3002639|APH(3'')-Ib	100	57	0	0	1	171	211	267	4.31e-35	115
0224PM10_Contig466	ARG	gi|AAC23556.1|ARO:3002660|APH(6)-Id	99.64	278	1	0	1	834	1	278	0	568
0224PM10_Contig466	MGE	gene:plasmid:91790	100	846	0	0	107	952	846	1	0	1563
0224PM10_Contig532	ARG	gi|AAF86219.1|ARO:3000375|ErmB	98.367	245	4	0	1	735	1	245	3.09e-180	491
0224PM10_Contig532	MGE	gene:plasmid:136914	99.346	764	4	1	155	918	763	1	0	1382
0224PM10_Contig536	ARG	gi|AAA98096.1|ARO:3000595|ErmT	98.77	244	3	0	1	732	1	244	2.57e-178	486
0224PM10_Contig536	MGE	gene:plasmid:19747	99.864	735	1	0	211	945	1	735	0	1352
0224PM10_scaffold1097_2	ARG	gi|AAA22851.1|ARO:3000179|tet(L)	99.518	415	2	0	1	1245	44	458	0	790
0224PM10_scaffold1097_2	MGE	gene:plasmid:19872	99.845	1294	2	0	1	1294	129	1422	0	2379
0224PM10_scaffold465_2	ARG	gi|CAA67349.1|ARO:3003359|Streptomyces	77.582	397	88	1	1	1188	1	397	0	544
0224PM10_scaffold465_2	MGE	gene:plasmid:21818	72.083	1920	417	95	4189	6053	1886	31	2.48e-129	466
0224PM10_scaffold518_1	ARG	gi|WP_000572405.1|ARO:3002644|APH(3')-IIa	99.621	264	1	0	1	792	1	264	0	533
0224PM10_scaffold518_1	MGE	gene:plasmid:117403	99.748	795	2	0	443	1237	795	1	0	1458
0224PM10_scaffold518_2	ARG	gi|NP_052129.1|ARO:3000979|TEM-116	99.647	283	1	0	1	849	1	283	0	551
0224PM10_scaffold518_2	MGE	gene:plasmid:85078	100	851	0	0	1	851	851	1	0	1572
0224PM10_scaffold860	ARG	gi|ACJ47200.1|ARO:3002612|aadA12	100	62	0	0	1	186	202	263	6.98e-40	127
0224PM10_scaffold860	ARG	gi|AAZ42322.1|ARO:3003836|qacH	71.875	96	27	0	1	288	1	96	1.26e-48	147
0224PM10_scaffold860	ARG	gi|AEJ33969.1|ARO:3000410|sul1	100	279	0	0	1	837	1	279	0	553
0224PM10_scaffold860	MGE	gene:plasmid:19632	100	867	0	0	601	1467	867	1	0	1602
0224PM2.5_Contig6380	ARG	gi|AAL59753.1|ARO:3000412|sul2	100	57	0	0	1	171	215	271	1.57e-20	77.4
0224PM2.5_Contig6380	MGE	gene:plasmid:135202	99.7	333	0	1	219	551	1	332	2.9e-173	608
0224PM2.5_scaffold419_3	ARG	gi|CAA67349.1|ARO:3003359|Streptomyces	77.582	397	88	1	1	1188	1	397	0	544
0224PM2.5_scaffold419_3	MGE	gene:plasmid:21818	72.069	1919	419	91	5044	6908	1886	31	2.8e-129	466
0224PM2.5_scaffold540	ARG	gi|AAD25538.1|ARO:3000174|tet(G)	60.526	190	75	0	19	588	196	385	3.76e-79	238
0224PM2.5_scaffold540	ARG	gi|NP_052129.1|ARO:3000979|TEM-116	100	286	0	0	1	858	1	286	0	560
0224PM2.5_scaffold540	MGE	gene:plasmid:88437	96.087	1150	44	1	720	1869	1	1149	0	1873
0306PM10_Contig380	ARG	gi|NP_863643.1|ARO:3002597|AAC(6')-Ie-APH(2'')-Ia	100	216	0	0	1	648	264	479	1.97e-142	402
0306PM10_Contig380	MGE	gene:plasmid:147098	98.596	356	3	2	782	1136	369	15	5.72e-179	628
0306PM10_Contig404	ARG	gi|BAA03718.1|ARO:3002689|plasmid-encoded	100	87	0	0	1	261	1	87	2.72e-62	184
0306PM10_Contig404	MGE	gene:plasmid:120829	91.928	446	32	4	270	713	444	1	9.38e-177	621
0306PM10_Contig687	ARG	gi|CAL44992.1|ARO:3002835|lnuA	100	161	0	0	1	483	1	161	3.98e-121	334
0306PM10_Contig687	MGE	gene:plasmid:118111	99.794	486	1	0	629	1114	1	486	0	893
0306PM10_scaffold1089_2	ARG	gi|AAF86219.1|ARO:3000375|ErmB	97.959	245	5	0	1	735	1	245	2.15e-179	489
0306PM10_scaffold1089_2	MGE	gene:plasmid:136914	99.476	764	3	1	279	1042	763	1	0	1387
0306PM10_scaffold118_2	ARG	gi|ADA79630.1|ARO:3001037|TEM-171	100	286	0	0	1	858	1	286	0	561
0306PM10_scaffold118_2	MGE	gene:plasmid:14301	99.541	871	4	0	784	1654	1	871	0	1587
0306PM10_scaffold118_4	ARG	gi|AAO16462.1|ARO:3000167|tet(C)	100	47	0	0	1	141	142	188	6.97e-28	97.4
0306PM10_scaffold118_4	MGE	gene:plasmid:88437	96.087	1150	44	1	1240	2389	1149	1	0	1873
0306PM10_scaffold208_1	ARG	gi|AEJ33969.1|ARO:3000410|sul1	100	279	0	0	7	843	1	279	0	553
0306PM10_scaffold208_1	MGE	gene:plasmid:139601	100	848	0	0	2045	2892	853	6	0	1567
0306PM10_scaffold208_3	ARG	gi|AAZ42322.1|ARO:3003836|qacH	71.875	96	27	0	1	288	1	96	1.24e-48	147
0306PM10_scaffold208_3	MGE	gene:plasmid:16977	100	430	0	0	1	430	430	1	0	795
0306PM10_scaffold34_2	ARG	gi|CAA67349.1|ARO:3003359|Streptomyces	77.582	397	88	1	1	1188	1	397	0	544
0306PM10_scaffold34_2	MGE	gene:plasmid:21818	72.135	1920	416	95	380	2244	31	1886	6.65e-131	472
0306PM10_scaffold465_1	ARG	gi|AAL59753.1|ARO:3000412|sul2	100	271	0	0	1	813	1	271	1.74e-180	493
0306PM10_scaffold465_1	MGE	gene:plasmid:92160	100	816	0	0	179	994	1	816	0	1507
0306PM10_scaffold67_4	ARG	gi|ANP63073.1|ARO:3003741|mphD	100	294	0	0	1	882	1	294	0	600
0306PM10_scaffold67_4	ARG	gi|CCW43444.1|ARO:3002255|CARB-16	100	298	0	0	1	894	1	298	0	611
0306PM10_scaffold67_4	ARG	gi|YP_724476.1|ARO:3003109|msrE	100	491	0	0	1	1473	1	491	0	1000
0306PM10_scaffold67_4	MGE	gene:plasmid:14319	100	1491	0	0	4129	5619	1491	1	0	2754
0306PM10_scaffold891	ARG	gi|ABK33456.1|ARO:3002639|APH(3'')-Ib	99.251	267	2	0	1	801	1	267	0	539
0306PM10_scaffold891	ARG	gi|AAC23556.1|ARO:3002660|APH(6)-Id	99.64	278	1	0	1	834	1	278	0	568
0306PM10_scaffold891	MGE	gene:plasmid:91790	100	846	0	0	1115	1960	1	846	0	1563
0306PM2.5_Contig170	ARG	gi|ANP63073.1|ARO:3003741|mphD	100	77	0	0	1	231	218	294	2.84e-51	158
0306PM2.5_Contig170	ARG	gi|CCW43444.1|ARO:3002255|CARB-16	100	298	0	0	1	894	1	298	0	611
0306PM2.5_Contig170	MGE	gene:plasmid:87163	96.078	612	24	0	1297	1908	1	612	0	998
0306PM2.5_Contig185	ARG	gi|WP_000572405.1|ARO:3002644|APH(3')-IIa	100	249	0	0	1	747	16	264	0	504
0306PM2.5_Contig185	MGE	gene:plasmid:117403	99.733	750	2	0	1295	2044	46	795	0	1375
0306PM2.5_Contig2599	ARG	gi|AAC23556.1|ARO:3002660|APH(6)-Id	94.737	57	3	0	1	171	1	57	1.01e-35	117
0306PM2.5_Contig2599	MGE	gene:plasmid:140945	100	162	0	0	13	174	162	1	2.78e-80	300
0306PM2.5_Contig2599	ARG	gi|ABK33456.1|ARO:3002639|APH(3'')-Ib	99.487	195	1	0	1	585	73	267	7.73e-142	392
0306PM2.5_Contig3207	ARG	gi|AAF86219.1|ARO:3000375|ErmB	97.945	146	3	0	1	438	100	245	2.67e-106	300
0306PM2.5_Contig3207	MGE	gene:plasmid:135656	96.97	132	4	0	448	579	1	132	5.78e-57	222
0306PM2.5_Contig40	ARG	gi|AAD12233.1|ARO:3001417|OXA-22	84.047	257	37	1	67	837	22	274	1.79e-165	456
0306PM2.5_Contig40	MGE	gene:plasmid:139557	100	85	0	0	3017	3101	1	85	8.23e-37	158
0306PM2.5_Contig74685	ARG	gi|AAG03357.1|ARO:3000596|ErmX	95.604	91	4	0	1	273	1	91	2.21e-49	153
0306PM2.5_Contig74685	MGE	gene:plasmid:82839	100	166	0	0	130	295	1	166	6.43e-83	307
0306PM2.5_scaffold104_2	ARG	gi|CAA67349.1|ARO:3003359|Streptomyces	77.059	340	77	1	1	1017	1	340	3.03e-162	455
0306PM2.5_scaffold104_2	MGE	gene:plasmid:21818	72.353	1917	417	90	1392	3256	1886	31	1.12e-139	499
0306PM2.5_scaffold1220_2	ARG	gi|AAL59753.1|ARO:3000412|sul2	100	271	0	0	28	840	1	271	2.49e-180	493
0306PM2.5_scaffold1220_2	MGE	gene:plasmid:92160	100	816	0	0	28	843	1	816	0	1507
0306PM2.5_scaffold1286_1	ARG	gi|YP_724476.1|ARO:3003109|msrE	100	491	0	0	1	1473	1	491	0	1000
0306PM2.5_scaffold1286_1	MGE	gene:plasmid:14319	100	1491	0	0	147	1637	1	1491	0	2754
0306PM2.5_scaffold1456_1	ARG	gi|AEJ33969.1|ARO:3000410|sul1	100	278	0	0	16	849	2	279	0	551
0306PM2.5_scaffold1456_1	MGE	gene:plasmid:92416	100	838	0	0	796	1633	840	3	0	1548
0306PM2.5_scaffold1456_2	ARG	gi|AAZ42322.1|ARO:3003836|qacH	71.875	96	27	0	1	288	1	96	1.45e-48	147
0306PM2.5_scaffold1456_2	MGE	gene:plasmid:16977	100	407	0	0	1	407	407	1	0	752
0306PM2.5_scaffold187_2	ARG	gi|AAD25538.1|ARO:3000174|tet(G)	64.356	101	36	0	1	303	285	385	2.11e-41	137
0306PM2.5_scaffold187_2	MGE	gene:plasmid:85080	100	369	0	0	572	940	369	1	0	682
0306PM2.5_scaffold187_5	ARG	gi|AAD25538.1|ARO:3000174|tet(G)	61.386	101	38	1	10	312	3	102	4.8e-36	124
0306PM2.5_scaffold187_5	MGE	gene:vir:2176	100	456	0	0	504	959	1	456	0	843
0306PM2.5_scaffold187_6	ARG	gi|CAA23899.1|ARO:3002683|catI	100	219	0	0	1	657	1	219	5.53e-171	465
0306PM2.5_scaffold187_6	MGE	gene:plasmid:84455	100	660	0	0	232	891	1	660	0	1219
0306PM2.5_scaffold2097_2	ARG	gi|AAC60780.1|ARO:3003049|rosB	65.6	125	43	0	1	375	207	331	4.78e-50	166
0306PM2.5_scaffold2097_2	MGE	gene:plasmid:22509	85.952	541	70	5	48	585	538	1	2.39e-162	573
0306PM2.5_scaffold2168	ARG	gi|ABG49324.1|ARO:3002609|aadA9	75.342	73	18	0	1	219	1	73	8.49e-35	115
0306PM2.5_scaffold2168	MGE	gene:plasmid:16023	99.902	1021	1	0	247	1267	1	1021	0	1881
0306PM2.5_scaffold2395_1	ARG	gi|CAL44992.1|ARO:3002835|lnuA	100	161	0	0	1	483	1	161	3.98e-121	334
0306PM2.5_scaffold2395_1	MGE	gene:plasmid:118111	100	486	0	0	131	616	1	486	0	898
0306PM2.5_scaffold3226	MGE	gene:plasmid:136913	96.522	115	0	1	142	256	1	111	1.89e-46	187
0306PM2.5_scaffold3226	ARG	gi|AAF86219.1|ARO:3000375|ErmB	98.98	98	1	0	1	294	1	98	8.51e-65	192
0306PM2.5_scaffold477_2	ARG	gi|YP_001706893.1|ARO:3000778|adeG	74.861	541	136	0	1	1623	501	1041	0	840
0306PM2.5_scaffold477_2	MGE	gene:plasmid:22128	85.581	1498	202	14	1030	2520	1491	1	0	1557
0306PM2.5_scaffold696_3	ARG	gi|ADA79630.1|ARO:3001037|TEM-171	100	286	0	0	1	858	1	286	0	561
0306PM2.5_scaffold696_3	MGE	gene:plasmid:14301	99.541	871	4	0	197	1067	1	871	0	1587
0311PM10_Contig108	ARG	gi|AGV10830.1|ARO:3002647|APH(3')-IIIa	100	264	0	0	1	792	1	264	0	536
0311PM10_Contig108	MGE	gene:plasmid:152258	100	795	0	0	358	1152	795	1	0	1469
0311PM10_Contig193	ARG	gi|ANP63073.1|ARO:3003741|mphD	100	171	0	0	1	513	124	294	2.74e-125	350
0311PM10_Contig193	MGE	gene:plasmid:87163	96.078	612	24	0	708	1319	612	1	0	998
0311PM10_Contig389	ARG	gi|AAF86219.1|ARO:3000375|ErmB	98.367	245	4	0	1	735	1	245	3.09e-180	491
0311PM10_Contig389	MGE	gene:plasmid:136914	99.346	764	4	1	384	1147	1	763	0	1382
0311PM10_Contig64949	ARG	gi|YP_008997281.1|ARO:3002626|ANT(6)-Ia	100	58	0	0	1	174	1	58	5.36e-36	118
0311PM10_Contig64949	MGE	gene:plasmid:152254	100	114	0	0	85	198	1	114	5.29e-54	211
0311PM10_Contig726	ARG	gi|NP_052129.1|ARO:3000979|TEM-116	100	267	0	0	1	801	20	286	0	519
0311PM10_Contig726	MGE	gene:plasmid:28582	100	804	0	0	1	804	58	861	0	1485
0311PM10_Contig74	ARG	gi|ANP63073.1|ARO:3003741|mphD	100	131	0	0	1	393	1	131	8.3e-94	269
0311PM10_Contig74	ARG	gi|YP_724476.1|ARO:3003109|msrE	100	491	0	0	1	1473	1	491	0	1000
0311PM10_Contig74	MGE	gene:plasmid:14319	100	1491	0	0	450	1940	1491	1	0	2754
0311PM10_scaffold166_1	ARG	gi|AAZ42322.1|ARO:3003836|qacH	71.875	96	27	0	1	288	1	96	1.26e-48	147
0311PM10_scaffold166_1	ARG	gi|AEJ33969.1|ARO:3000410|sul1	100	279	0	0	1	837	1	279	0	553
0311PM10_scaffold166_1	MGE	gene:plasmid:19632	100	867	0	0	427	1293	1	867	0	1602
0311PM10_scaffold260_1	ARG	gi|AAL59753.1|ARO:3000412|sul2	100	271	0	0	1	813	1	271	1.74e-180	493
0311PM10_scaffold260_1	MGE	gene:plasmid:92160	100	816	0	0	224	1039	1	816	0	1507
0311PM10_scaffold364_2	ARG	gi|ABK33456.1|ARO:3002639|APH(3'')-Ib	99.251	267	2	0	1	801	1	267	0	539
0311PM10_scaffold364_2	ARG	gi|AAC23556.1|ARO:3002660|APH(6)-Id	99.638	276	1	0	1	828	3	278	0	563
0311PM10_scaffold364_2	MGE	gene:plasmid:91790	100	846	0	0	1645	2490	1	846	0	1563
0311PM2.5_Contig17618	ARG	gi|AAZ42322.1|ARO:3003836|qacH	71.875	96	27	0	1	288	1	96	1.26e-48	147
0311PM2.5_Contig17618	MGE	gene:plasmid:16977	100	410	0	0	50	459	435	26	0	758
0311PM2.5_Contig2438	ARG	gi|AKN19287.1|ARO:3002578|AAC(6')-Ib7	86.047	43	6	0	1	129	35	77	1.05e-22	83.2
0311PM2.5_Contig2438	MGE	gene:plasmid:82856	99.747	396	1	0	172	567	1	396	0	726
0311PM2.5_Contig777	ARG	gi|AAL59753.1|ARO:3000412|sul2	100	271	0	0	1	813	1	271	1.74e-180	493
0311PM2.5_Contig777	MGE	gene:plasmid:92160	100	816	0	0	188	1003	816	1	0	1507
0311PM2.5_scaffold1085_1	ARG	gi|AAC23556.1|ARO:3002660|APH(6)-Id	99.638	276	1	0	1	828	3	278	0	563
0311PM2.5_scaffold1085_1	ARG	gi|ABK33456.1|ARO:3002639|APH(3'')-Ib	99.251	267	2	0	49	849	1	267	0	539
0311PM2.5_scaffold1085_1	MGE	gene:plasmid:91790	100	846	0	0	88	933	846	1	0	1563
0311PM2.5_scaffold1156_2	ARG	gi|ANP63073.1|ARO:3003741|mphD	100	72	0	0	1	216	223	294	1.01e-46	146
0311PM2.5_scaffold1156_2	MGE	gene:plasmid:87163	96.078	612	24	0	411	1022	612	1	0	998
0311PM2.5_scaffold133_2	ARG	gi|CAA23899.1|ARO:3002683|catI	100	219	0	0	40	696	1	219	1.87e-171	467
0311PM2.5_scaffold133_2	MGE	gene:plasmid:84455	99.848	660	1	0	203	862	660	1	0	1214
0311PM2.5_scaffold42_1	ARG	gi|CAA67349.1|ARO:3003359|Streptomyces	77.582	397	88	1	1	1188	1	397	0	544
0311PM2.5_scaffold42_1	MGE	gene:plasmid:21818	72.307	1903	408	95	6659	8506	1886	48	8.19e-135	484
0311PM2.5_scaffold478_2	ARG	gi|AEJ33969.1|ARO:3000410|sul1	100	278	0	0	1	834	2	279	0	550
0311PM2.5_scaffold478_2	MGE	gene:plasmid:92416	100	839	0	0	955	1793	840	2	0	1550
0311PM2.5_scaffold59_1	ARG	gi|ADA79630.1|ARO:3001037|TEM-171	100	286	0	0	1	858	1	286	0	561
0311PM2.5_scaffold59_1	MGE	gene:plasmid:14301	99.541	871	4	0	845	1715	1	871	0	1587
0311PM2.5_scaffold59_2	ARG	gi|AAD25538.1|ARO:3000174|tet(G)	60.526	190	75	0	19	588	196	385	3.76e-79	238
0311PM2.5_scaffold59_2	MGE	gene:plasmid:88437	96.087	1150	44	1	1462	2611	1149	1	0	1873
0311PM2.5_scaffold6876	ARG	gi|AAF86219.1|ARO:3000375|ErmB	97.778	225	5	0	1	675	21	245	3.35e-164	449
0311PM2.5_scaffold6876	MGE	gene:plasmid:15500	99.853	679	1	0	1	679	60	738	0	1249
0316PM10_Contig14067	ARG	gi|YP_008997281.1|ARO:3002626|ANT(6)-Ia	97.959	49	1	0	1	147	1	49	3.43e-29	100
0316PM10_Contig14067	MGE	gene:plasmid:152254	100	114	0	0	190	303	1	114	6.75e-54	211
0316PM10_Contig1710	ARG	gi|ABG72894.1|ARO:3002621|aadA24	100	33	0	0	1	99	227	259	2.04e-18	70.5
0316PM10_Contig1710	ARG	gi|AAZ42322.1|ARO:3003836|qacH	71.875	96	27	0	1	288	1	96	1.26e-48	147
0316PM10_Contig1710	MGE	gene:plasmid:16977	100	435	0	0	179	613	1	435	0	804
0316PM10_Contig2178	ARG	gi|AAF86219.1|ARO:3000375|ErmB	99.167	120	1	0	1	360	126	245	3.36e-88	253
0316PM10_Contig2178	MGE	gene:plasmid:135656	96.97	132	4	0	370	501	1	132	5.08e-57	222
0316PM10_Contig38	ARG	gi|ANP63073.1|ARO:3003741|mphD	100	275	0	0	1	825	1	275	0	563
0316PM10_Contig38	ARG	gi|YP_724476.1|ARO:3003109|msrE	100	491	0	0	1	1473	1	491	0	1000
0316PM10_Contig38	MGE	gene:plasmid:14319	100	1491	0	0	342	1832	1	1491	0	2754
0316PM10_Contig6213	ARG	gi|AAB53445.1|ARO:3002897|SAT-4	100	143	0	0	1	429	38	180	1.01e-97	275
0316PM10_Contig6213	MGE	gene:plasmid:15660	100	255	0	0	202	456	1	255	3.47e-132	472
0316PM10_Contig7776	ARG	gi|YP_003283625.1|ARO:3000178|tet(K)	99.153	118	1	0	1	354	1	118	5.18e-64	197
0316PM10_Contig7776	MGE	gene:plasmid:122400	100	51	0	0	400	450	51	1	8.27e-19	95.3
0316PM10_Contig85	ARG	gi|AAA22851.1|ARO:3000179|tet(L)	99.563	458	2	0	1	1374	1	458	0	880
0316PM10_Contig85	MGE	gene:plasmid:19872	100	1422	0	0	508	1929	1422	1	0	2627
0316PM10_scaffold1138_1	ARG	gi|AGV10830.1|ARO:3002647|APH(3')-IIIa	100	264	0	0	1	792	1	264	0	536
0316PM10_scaffold1138_1	MGE	gene:plasmid:152258	100	795	0	0	78	872	1	795	0	1469
0316PM10_scaffold157_3	ARG	gi|AEJ33969.1|ARO:3000410|sul1	100	278	0	0	16	849	2	279	0	551
0316PM10_scaffold157_3	MGE	gene:plasmid:16023	99.906	1068	1	0	1	1068	1068	1	0	1967
0316PM10_scaffold28_2	ARG	gi|CAA67349.1|ARO:3003359|Streptomyces	76.558	337	78	1	1	1008	1	337	3.75e-159	447
0316PM10_scaffold28_2	MGE	gene:plasmid:21818	72.188	1920	415	95	1382	3246	1886	31	7.56e-133	477
0316PM10_scaffold398_1	ARG	gi|AAL59753.1|ARO:3000412|sul2	100	271	0	0	1	813	1	271	1.74e-180	493
0316PM10_scaffold398_1	MGE	gene:plasmid:92160	100	816	0	0	127	942	1	816	0	1507
0316PM10_scaffold398_2	ARG	gi|ABK33456.1|ARO:3002639|APH(3'')-Ib	99.251	267	2	0	1	801	1	267	0	539
0316PM10_scaffold398_2	ARG	gi|AAC23556.1|ARO:3002660|APH(6)-Id	99.64	278	1	0	1	834	1	278	0	568
0316PM10_scaffold398_2	MGE	gene:plasmid:91790	100	846	0	0	877	1722	1	846	0	1563
0316PM10_scaffold45_2	ARG	gi|AAD25538.1|ARO:3000174|tet(G)	63.636	176	64	0	10	537	210	385	9.97e-79	236
0316PM10_scaffold45_2	MGE	gene:plasmid:88437	96.087	1150	44	1	1878	3027	1	1149	0	1873
0316PM10_scaffold45_3	ARG	gi|ADA79630.1|ARO:3001037|TEM-171	100	286	0	0	1	858	1	286	0	561
0316PM10_scaffold45_3	MGE	gene:plasmid:14301	99.541	871	4	0	1083	1953	871	1	0	1587
0316PM10_scaffold520_2	ARG	gi|AAL59753.1|ARO:3000412|sul2	100	37	0	0	1	111	235	271	1.45e-19	73.9
0316PM10_scaffold520_2	MGE	gene:plasmid:135202	99.711	346	0	1	318	663	345	1	2.6e-180	632
0316PM2.5_Contig1288	ARG	gi|WP_000572405.1|ARO:3002644|APH(3')-IIa	100	263	0	0	64	852	2	264	0	535
0316PM2.5_Contig1288	MGE	gene:plasmid:117403	99.622	793	3	0	191	983	795	3	0	1448
0316PM2.5_Contig2539	ARG	gi|AGV10830.1|ARO:3002647|APH(3')-IIIa	100	241	0	0	1	723	1	241	2.79e-180	491
0316PM2.5_Contig2539	MGE	gene:plasmid:152258	100	724	0	0	105	828	1	724	0	1338
0316PM2.5_Contig2993	ARG	gi|AAL59753.1|ARO:3000412|sul2	100	171	0	0	1	513	1	171	1.64e-120	337
0316PM2.5_Contig2993	MGE	gene:plasmid:109148	100	183	0	0	523	705	183	1	6.08e-92	339
0316PM2.5_Contig32	ARG	gi|ANP63073.1|ARO:3003741|mphD	92.5	40	3	0	1	120	1	40	2.92e-24	77.8
0316PM2.5_Contig32	ARG	gi|ANP63073.1|ARO:3003741|mphD	100	242	0	0	1	726	53	294	3.8e-180	492
0316PM2.5_Contig32	ARG	gi|CCW43444.1|ARO:3002255|CARB-16	100	298	0	0	1	894	1	298	0	611
0316PM2.5_Contig32	ARG	gi|YP_724476.1|ARO:3003109|msrE	100	491	0	0	1	1473	1	491	0	1000
0316PM2.5_Contig32	MGE	gene:plasmid:14319	100	1491	0	0	3098	4588	1491	1	0	2754
0316PM2.5_Contig3716	ARG	gi|CAL44992.1|ARO:3002835|lnuA	100	39	0	0	325	209	123	161	4.51e-23	84
0316PM2.5_Contig3716	ARG	gi|CAL44992.1|ARO:3002835|lnuA	100	161	0	0	46	528	1	161	1.42e-121	336
0316PM2.5_Contig3716	MGE	gene:plasmid:118111	99.794	486	1	0	47	532	1	486	0	893
0316PM2.5_Contig375	ARG	gi|AAC23556.1|ARO:3002660|APH(6)-Id	100	233	0	0	1	699	1	233	4.34e-175	478
0316PM2.5_Contig375	ARG	gi|ABK33456.1|ARO:3002639|APH(3'')-Ib	99.251	267	2	0	1	801	1	267	0	539
0316PM2.5_Contig375	MGE	gene:plasmid:91789	100	819	0	0	701	1519	819	1	0	1513
0316PM2.5_Contig4158	ARG	gi|NP_863643.1|ARO:3002597|AAC(6')-Ie-APH(2'')-Ia	100	44	0	0	1	132	436	479	8.78e-24	87
0316PM2.5_Contig4158	MGE	gene:plasmid:147098	98.315	356	4	2	96	450	15	369	1.36e-177	623
0316PM2.5_scaffold1387	ARG	gi|AAF86219.1|ARO:3000375|ErmB	98.367	245	4	0	1	735	1	245	3.09e-180	491
0316PM2.5_scaffold1387	MGE	gene:plasmid:136914	99.346	764	4	1	311	1074	763	1	0	1382
0316PM2.5_scaffold152_1	ARG	gi|AAO16462.1|ARO:3000167|tet(C)	100	47	0	0	1	141	142	188	6.97e-28	97.4
0316PM2.5_scaffold152_1	MGE	gene:plasmid:88437	96.087	1150	44	1	467	1616	1	1149	0	1873
0316PM2.5_scaffold152_2	ARG	gi|AAD25538.1|ARO:3000174|tet(G)	61.818	55	21	0	2	166	331	385	3.03e-16	70.5
0316PM2.5_scaffold152_2	ARG	gi|ADA79630.1|ARO:3001037|TEM-171	100	286	0	0	1	858	1	286	0	561
0316PM2.5_scaffold152_2	MGE	gene:plasmid:14301	99.541	871	4	0	2214	3084	871	1	0	1587
0316PM2.5_scaffold2870	ARG	gi|AAL59753.1|ARO:3000412|sul2	98.551	69	1	0	1	207	203	271	3.71e-28	98.2
0316PM2.5_scaffold2870	MGE	gene:plasmid:135202	99.711	346	0	1	466	811	345	1	3.4e-180	632
0316PM2.5_scaffold49_1	ARG	gi|CAA67349.1|ARO:3003359|Streptomyces	77.582	397	88	1	1	1188	1	397	0	544
0316PM2.5_scaffold49_1	MGE	gene:plasmid:21818	72.135	1920	416	95	1510	3374	31	1886	4.89e-131	472
0322PM10_Contig1586	ARG	gi|AAF86219.1|ARO:3000375|ErmB	98.561	139	2	0	1	417	107	245	2.57e-101	286
0322PM10_Contig1586	MGE	gene:plasmid:135656	96.97	132	4	0	425	556	1	132	5.89e-57	222
0322PM10_Contig283	MGE	gene:plasmid:87163	96.141	596	23	0	1	596	596	1	0	974
0322PM10_Contig283	ARG	gi|AAO59455.1|ARO:3002247|CARB-8	100	298	0	0	1	894	1	298	0	611
0322PM10_Contig448	ARG	gi|AAL59753.1|ARO:3000412|sul2	100	271	0	0	1	813	1	271	1.74e-180	493
0322PM10_Contig448	MGE	gene:plasmid:92160	100	816	0	0	332	1147	816	1	0	1507
0322PM10_scaffold1225_1	ARG	gi|CAA23899.1|ARO:3002683|catI	100	219	0	0	1	657	1	219	5.53e-171	465
0322PM10_scaffold1225_1	MGE	gene:plasmid:84455	99.848	660	1	0	381	1040	660	1	0	1214
0322PM10_scaffold1762	ARG	gi|ABK33456.1|ARO:3002639|APH(3'')-Ib	99.034	207	2	0	1	621	1	207	6.28e-153	421
0322PM10_scaffold1762	MGE	gene:plasmid:140956	100	219	0	0	516	734	1	219	8.62e-112	405
0322PM10_scaffold2067	ARG	gi|ABK33456.1|ARO:3002639|APH(3'')-Ib	100	42	0	0	1	126	226	267	1.02e-24	87.8
0322PM10_scaffold2067	MGE	gene:plasmid:147126	100	293	0	0	130	422	1	293	4.35e-153	542
0322PM10_scaffold2067	ARG	gi|AAC23556.1|ARO:3002660|APH(6)-Id	100	221	0	0	1	663	1	221	1.4e-166	456
0322PM10_scaffold539_2	ARG	gi|CAA67349.1|ARO:3003359|Streptomyces	77.582	397	88	1	1	1188	1	397	0	544
0322PM10_scaffold539_2	MGE	gene:plasmid:21818	72.098	1921	415	97	7001	8865	31	1886	4.01e-129	466
0322PM10_scaffold683_5	ARG	gi|WP_000572405.1|ARO:3002644|APH(3')-IIa	99.621	264	1	0	1	792	1	264	0	533
0322PM10_scaffold683_5	MGE	gene:plasmid:117403	99.623	795	3	0	394	1188	1	795	0	1452
0322PM10_scaffold683_7	ARG	gi|AGK82336.1|ARO:3001383|TEM-206	100	176	0	0	1	528	111	286	7.96e-117	329
0322PM10_scaffold683_7	MGE	gene:plasmid:145499	96.595	558	15	3	738	1292	1	557	0	922
0322PM10_scaffold683_9	ARG	gi|AAO16462.1|ARO:3000167|tet(C)	100	30	0	0	1	90	159	188	6.1e-14	60.5
0322PM10_scaffold683_9	MGE	gene:plasmid:85080	100	369	0	0	533	901	1	369	0	682
0322PM2.5_Contig1004	ARG	gi|AAC23556.1|ARO:3002660|APH(6)-Id	99.64	278	1	0	1	834	1	278	0	568
0322PM2.5_Contig1004	ARG	gi|ABK33456.1|ARO:3002639|APH(3'')-Ib	99.251	267	2	0	88	888	1	267	0	539
0322PM2.5_Contig1004	MGE	gene:plasmid:91790	100	846	0	0	882	1727	1	846	0	1563
0322PM2.5_Contig1051	ARG	gi|AEJ33969.1|ARO:3000410|sul1	100	278	0	0	16	849	2	279	0	551
0322PM2.5_Contig1051	MGE	gene:plasmid:92416	99.881	838	1	0	523	1360	840	3	0	1543
0322PM2.5_Contig12636	ARG	gi|AAZ42322.1|ARO:3003836|qacH	71.875	96	27	0	1	288	1	96	1.26e-48	147
0322PM2.5_Contig12636	MGE	gene:plasmid:16977	100	435	0	0	28	462	1	435	0	804
0322PM2.5_Contig1406	ARG	gi|YP_724476.1|ARO:3003109|msrE	100	82	0	0	1	246	410	491	5.94e-53	167
0322PM2.5_Contig1406	ARG	gi|ANP63073.1|ARO:3003741|mphD	100	294	0	0	1	882	1	294	0	600
0322PM2.5_Contig1406	MGE	gene:plasmid:14321	100	630	0	0	561	1190	1	630	0	1164
0322PM2.5_Contig21414	ARG	gi|AAF86219.1|ARO:3000375|ErmB	100	42	0	0	1	126	1	42	1.69e-24	86.7
0322PM2.5_Contig21414	MGE	gene:plasmid:136913	96.522	115	0	1	90	204	1	111	1.23e-46	187
0322PM2.5_Contig2541	MGE	gene:plasmid:109148	99.454	183	1	0	106	288	1	183	3.32e-90	333
0322PM2.5_Contig2541	ARG	gi|AAL59753.1|ARO:3000412|sul2	100	207	0	0	1	621	1	207	7.65e-148	408
0322PM2.5_Contig46004	ARG	gi|YP_008997281.1|ARO:3002626|ANT(6)-Ia	100	82	0	0	1	246	1	82	2.35e-55	169
0322PM2.5_Contig46004	MGE	gene:plasmid:152254	100	114	0	0	192	305	114	1	5.73e-54	211
0322PM2.5_Contig7012	ARG	gi|AAF86219.1|ARO:3000375|ErmB	100	86	0	0	1	258	160	245	4.92e-62	184
0322PM2.5_Contig7012	MGE	gene:plasmid:135656	100	132	0	0	216	347	132	1	1.05e-63	244
0322PM2.5_Contig952	MGE	gene:plasmid:87163	96.078	612	24	0	55	666	612	1	0	998
0322PM2.5_Contig952	ARG	gi|CCW43444.1|ARO:3002255|CARB-16	100	298	0	0	1	894	1	298	0	611
0322PM2.5_scaffold472_2	ARG	gi|CAA67349.1|ARO:3003359|Streptomyces	77.582	397	88	1	1	1188	1	397	0	544
0322PM2.5_scaffold472_2	MGE	gene:plasmid:21818	72.315	1918	416	91	399	2263	31	1886	1.07e-137	494
0322PM2.5_scaffold572_1	ARG	gi|AAO16462.1|ARO:3000167|tet(C)	100	47	0	0	1	141	142	188	6.97e-28	97.4
0322PM2.5_scaffold572_1	MGE	gene:plasmid:85080	100	369	0	0	1306	1674	369	1	0	682
0322PM2.5_scaffold572_2	ARG	gi|NP_052129.1|ARO:3000979|TEM-116	100	286	0	0	1	858	1	286	0	560
0322PM2.5_scaffold572_2	MGE	gene:plasmid:28582	100	861	0	0	1375	2235	861	1	0	1591
0322PM2.5_scaffold572_5	ARG	gi|WP_000572405.1|ARO:3002644|APH(3')-IIa	99.621	264	1	0	1	792	1	264	0	533
0322PM2.5_scaffold572_5	MGE	gene:plasmid:117403	99.748	795	2	0	45	839	1	795	0	1458
0326PM10_Contig1215	ARG	gi|ABG49324.1|ARO:3002609|aadA9	74.194	31	8	0	1	93	1	31	4.92e-11	50.4
0326PM10_Contig1215	MGE	gene:plasmid:14308	99.901	1008	1	0	1	1008	1008	1	0	1857
0326PM10_Contig1724	ARG	gi|AGV10830.1|ARO:3002647|APH(3')-IIIa	100	101	0	0	1	303	14	114	1.82e-70	207
0326PM10_Contig1724	ARG	gi|AGV10830.1|ARO:3002647|APH(3')-IIIa	100	122	0	0	1	366	143	264	8.07e-86	247
0326PM10_Contig1724	MGE	gene:plasmid:151292	99.868	757	1	0	1	757	30	786	0	1393
0326PM10_Contig21610	MGE	gene:plasmid:15660	100	247	0	0	48	294	247	1	6.71e-128	457
0326PM10_Contig21610	ARG	gi|AAB53445.1|ARO:3002897|SAT-4	100	96	0	0	31	318	48	143	7.04e-60	178
0326PM10_Contig4271	ARG	gi|YP_724476.1|ARO:3003109|msrE	97.059	34	1	0	129	28	458	491	3.66e-18	71.2
0326PM10_Contig4271	ARG	gi|ANP63073.1|ARO:3003741|mphD	100	148	0	0	1	444	1	148	5.18e-107	303
0326PM10_Contig4271	MGE	gene:plasmid:14320	100	247	0	0	213	459	247	1	1.23e-127	457
0326PM10_Contig582	ARG	gi|AAD25538.1|ARO:3000174|tet(G)	60.526	190	75	0	19	588	196	385	3.76e-79	238
0326PM10_Contig582	MGE	gene:plasmid:88437	96.087	1150	44	1	39	1188	1	1149	0	1873
0326PM10_Contig7638	MGE	gene:plasmid:136913	94.69	113	2	1	1	113	3	111	3.91e-42	172
0326PM10_Contig7638	ARG	gi|AAF86219.1|ARO:3000375|ErmB	100	91	0	0	1	273	1	91	1.77e-60	181
0326PM10_Contig809	ARG	gi|AAZ42322.1|ARO:3003836|qacH	71.875	96	27	0	1	288	1	96	1.26e-48	147
0326PM10_Contig809	ARG	gi|AEJ33969.1|ARO:3000410|sul1	100	279	0	0	1	837	1	279	0	553
0326PM10_Contig809	MGE	gene:plasmid:19632	100	867	0	0	197	1063	867	1	0	1602
0326PM10_Contig921	ARG	gi|ABK33456.1|ARO:3002639|APH(3'')-Ib	99.545	220	1	0	1	660	48	267	1.7e-161	443
0326PM10_Contig921	ARG	gi|AAC23556.1|ARO:3002660|APH(6)-Id	100	242	0	0	1	726	1	242	0	496
0326PM10_Contig921	MGE	gene:plasmid:111020	100	663	0	0	726	1388	678	16	0	1225
0326PM10_scaffold1190_1	ARG	gi|AAL59753.1|ARO:3000412|sul2	100	271	0	0	1	813	1	271	1.74e-180	493
0326PM10_scaffold1190_1	MGE	gene:plasmid:92160	100	816	0	0	355	1170	1	816	0	1507
0326PM10_scaffold552_2	ARG	gi|NP_052129.1|ARO:3000979|TEM-116	100	286	0	0	1	858	1	286	0	560
0326PM10_scaffold552_2	MGE	gene:plasmid:28582	100	861	0	0	25	885	861	1	0	1591
0326PM10_scaffold552_3	ARG	gi|WP_000572405.1|ARO:3002644|APH(3')-IIa	99.621	264	1	0	1	792	1	264	0	533
0326PM10_scaffold552_3	MGE	gene:plasmid:117403	99.748	795	2	0	45	839	1	795	0	1458
0326PM2.5_Contig1107	ARG	gi|YP_724476.1|ARO:3003109|msrE	100	491	0	0	1	1473	1	491	0	1000
0326PM2.5_Contig1107	MGE	gene:plasmid:14319	100	1491	0	0	893	2383	1	1491	0	2754
0326PM2.5_Contig19483	ARG	gi|YP_008997281.1|ARO:3002626|ANT(6)-Ia	100	41	0	0	1	123	1	41	3.04e-23	84
0326PM2.5_Contig19483	MGE	gene:plasmid:152254	100	114	0	0	303	416	1	114	8.33e-54	211
0326PM2.5_Contig2229	ARG	gi|AAF86219.1|ARO:3000375|ErmB	98.367	245	4	0	1	735	1	245	3.09e-180	491
0326PM2.5_Contig2229	MGE	gene:plasmid:136914	99.346	764	4	1	337	1100	1	763	0	1382
0326PM2.5_Contig3281	ARG	gi|AAB53445.1|ARO:3002897|SAT-4	100	64	0	0	1	192	117	180	2.92e-44	136
0326PM2.5_Contig3281	ARG	gi|AGV10830.1|ARO:3002647|APH(3')-IIIa	100	258	0	0	1	774	1	258	0	525
0326PM2.5_Contig3281	MGE	gene:plasmid:152258	100	776	0	0	1	776	776	1	0	1434
0326PM2.5_Contig4306	ARG	gi|ANP63073.1|ARO:3003741|mphD	100	278	0	0	1	834	17	294	0	568
0326PM2.5_Contig4306	MGE	gene:plasmid:14321	100	630	0	0	210	839	1	630	0	1164
0326PM2.5_Contig46632	MGE	gene:plasmid:15660	100	234	0	0	1	234	22	255	1.13e-120	433
0326PM2.5_Contig46632	ARG	gi|AAB53445.1|ARO:3002897|SAT-4	100	114	0	0	1	342	11	124	3.67e-74	214
0326PM2.5_scaffold1026	ARG	gi|CAA67349.1|ARO:3003359|Streptomyces	77.582	397	88	1	1	1188	1	397	0	544
0326PM2.5_scaffold1026	MGE	gene:plasmid:21818	72.158	1918	419	93	1063	2927	31	1886	1.54e-132	477
0326PM2.5_scaffold1466_1	ARG	gi|ABD58917.1|ARO:3002615|aadA15	100	35	0	0	1	105	229	263	5.57e-20	74.7
0326PM2.5_scaffold1466_1	ARG	gi|AAZ42322.1|ARO:3003836|qacH	71.875	96	27	0	1	288	1	96	1.26e-48	147
0326PM2.5_scaffold1466_1	ARG	gi|AEJ33969.1|ARO:3000410|sul1	100	279	0	0	1	837	1	279	0	553
0326PM2.5_scaffold1466_1	MGE	gene:plasmid:19632	100	867	0	0	586	1452	1	867	0	1602
0326PM2.5_scaffold1638_2	ARG	gi|AAL59753.1|ARO:3000412|sul2	100	271	0	0	1	813	1	271	1.74e-180	493
0326PM2.5_scaffold1638_2	MGE	gene:plasmid:92160	100	816	0	0	114	929	816	1	0	1507
0326PM2.5_scaffold1934_1	ARG	gi|AAO16462.1|ARO:3000167|tet(C)	100	47	0	0	1	141	142	188	1.3e-28	97.1
0326PM2.5_scaffold1934_1	ARG	gi|ADA79630.1|ARO:3001037|TEM-171	100	286	0	0	1	858	1	286	0	561
0326PM2.5_scaffold1934_1	MGE	gene:plasmid:14301	99.541	871	4	0	183	1053	1	871	0	1587
0326PM2.5_scaffold2093_2	ARG	gi|ABK33456.1|ARO:3002639|APH(3'')-Ib	99.611	257	1	0	1	771	11	267	0	519
0326PM2.5_scaffold2093_2	ARG	gi|AAC23556.1|ARO:3002660|APH(6)-Id	99.638	276	1	0	1	828	3	278	0	563
0326PM2.5_scaffold2093_2	MGE	gene:plasmid:91790	100	846	0	0	766	1611	1	846	0	1563
0331PM10_Contig12859	ARG	gi|CAL44992.1|ARO:3002835|lnuA	100	161	0	0	1	483	1	161	3.98e-121	334
0331PM10_Contig12859	MGE	gene:plasmid:118111	99.794	486	1	0	26	511	486	1	0	893
0331PM10_Contig15085	ARG	gi|AEJ33969.1|ARO:3000410|sul1	100	70	0	0	1	210	1	70	7.29e-44	138
0331PM10_Contig15085	ARG	gi|AAZ42322.1|ARO:3003836|qacH	74.713	87	22	0	1	261	10	96	2.46e-44	136
0331PM10_Contig15085	MGE	gene:plasmid:92417	100	321	0	0	206	526	348	28	7.74e-169	593
0331PM10_Contig2040	ARG	gi|ADA79630.1|ARO:3001037|TEM-171	100	286	0	0	1	858	1	286	0	561
0331PM10_Contig2040	MGE	gene:plasmid:14301	99.541	871	4	0	3	873	871	1	0	1587
0331PM10_Contig7499	ARG	gi|AAF86219.1|ARO:3000375|ErmB	98.99	99	1	0	1	297	147	245	2.21e-71	209
0331PM10_Contig7499	MGE	gene:plasmid:135656	96.97	132	4	0	236	367	132	1	5.43e-57	222
0331PM10_scaffold10645_2	ARG	gi|ABK33456.1|ARO:3002639|APH(3'')-Ib	98.601	143	2	0	1	429	1	143	6.88e-102	289
0331PM10_scaffold10645_2	MGE	gene:plasmid:140956	100	219	0	0	212	430	219	1	3.85e-112	405
0331PM10_scaffold137_3	ARG	gi|CAA67349.1|ARO:3003359|Streptomyces	80.444	225	44	0	1	675	1	225	4.68e-116	333
0331PM10_scaffold137_3	MGE	gene:plasmid:21818	72.135	1920	416	95	1049	2913	1886	31	6.2e-131	472
0331PM10_scaffold1955_2	ARG	gi|AGV10830.1|ARO:3002647|APH(3')-IIIa	100	226	0	0	1	678	39	264	7.99e-168	459
0331PM10_scaffold1955_2	MGE	gene:plasmid:145499	96.416	558	16	3	595	1149	557	1	0	917
0331PM2.5_Contig1283	ARG	gi|AAU10334.1|ARO:3002628|aad(6)	100	72	0	0	1	216	205	276	1.25e-49	153
0331PM2.5_Contig1283	MGE	gene:plasmid:15660	100	255	0	0	39	293	1	255	4.69e-132	472
0331PM2.5_Contig1283	ARG	gi|AAB53445.1|ARO:3002897|SAT-4	98.601	143	2	0	1	429	1	143	1.26e-95	270
0331PM2.5_Contig292	ARG	gi|CAD09800.1|ARO:3000873|TEM-1	100	286	0	0	1	858	1	286	0	561
0331PM2.5_Contig292	MGE	gene:plasmid:14301	99.656	871	3	0	53	923	1	871	0	1592
0331PM2.5_Contig4739	MGE	gene:plasmid:19953	99.538	433	1	1	1	433	28	459	0	787
0331PM2.5_Contig4739	ARG	gi|YP_003283625.1|ARO:3000178|tet(K)	100	152	0	0	1	456	291	442	1.85e-64	200
0331PM2.5_scaffold162_4	ARG	gi|WP_000572405.1|ARO:3002644|APH(3')-IIa	99.621	264	1	0	1	792	1	264	0	533
0331PM2.5_scaffold162_4	MGE	gene:plasmid:117403	99.748	795	2	0	55	849	1	795	0	1458
0331PM2.5_scaffold18900	ARG	gi|CAJ67339.1|ARO:3000186|tetM	96.429	28	1	0	1	84	612	639	5.41e-15	61.6
0331PM2.5_scaffold18900	MGE	gene:plasmid:133208	100	189	0	0	61	249	189	1	1.51e-95	350
0331PM2.5_scaffold1969_1	ARG	gi|AAF86219.1|ARO:3000375|ErmB	98.367	245	4	0	1	735	1	245	3.09e-180	491
0331PM2.5_scaffold1969_1	MGE	gene:plasmid:136914	99.346	764	4	1	607	1370	1	763	0	1382
0331PM2.5_scaffold2425_2	ARG	gi|AAC23556.1|ARO:3002660|APH(6)-Id	100	207	0	0	1	621	1	207	2.88e-155	427
0331PM2.5_scaffold2425_2	ARG	gi|ABK33456.1|ARO:3002639|APH(3'')-Ib	99.251	267	2	0	28	828	1	267	0	539
0331PM2.5_scaffold2425_2	MGE	gene:plasmid:91789	99.878	819	1	0	14	832	1	819	0	1507
0331PM2.5_scaffold3481_2	ARG	gi|AAB53445.1|ARO:3002897|SAT-4	100	29	0	0	1	87	152	180	2.95e-16	63.2
0331PM2.5_scaffold3481_2	MGE	gene:plasmid:158879	99.57	698	3	0	185	882	698	1	0	1273
0331PM2.5_scaffold555_3	ARG	gi|AGV10830.1|ARO:3002647|APH(3')-IIIa	100	264	0	0	1	792	1	264	0	536
0331PM2.5_scaffold555_3	MGE	gene:plasmid:152258	100	795	0	0	121	915	1	795	0	1469
0331PM2.5_scaffold575_2	ARG	gi|AAL59753.1|ARO:3000412|sul2	100	271	0	0	1	813	1	271	1.74e-180	493
0331PM2.5_scaffold575_2	MGE	gene:plasmid:92160	100	816	0	0	463	1278	816	1	0	1507
0331PM2.5_scaffold683_2	ARG	gi|AAZ42322.1|ARO:3003836|qacH	71.875	96	27	0	1	288	1	96	1.26e-48	147
0331PM2.5_scaffold683_2	ARG	gi|AEJ33969.1|ARO:3000410|sul1	100	279	0	0	1	837	1	279	0	553
0331PM2.5_scaffold683_2	MGE	gene:plasmid:19632	100	867	0	0	411	1277	1	867	0	1602
0331PM2.5_scaffold7215_1	ARG	gi|CAL44992.1|ARO:3002835|lnuA	100	161	0	0	154	636	1	161	8.84e-122	338
0331PM2.5_scaffold7215_1	MGE	gene:plasmid:118111	100	486	0	0	155	640	1	486	0	898
1002PM10_Contig353	ARG	gi|AAD25538.1|ARO:3000174|tet(G)	61.386	101	38	1	10	312	3	102	4.8e-36	124
1002PM10_Contig353	MGE	gene:vir:2176	99.781	456	1	0	570	1025	456	1	0	837
1002PM10_Contig74219	ARG	gi|AAL59753.1|ARO:3000412|sul2	100	41	0	0	1	123	1	41	1.17e-23	84.7
1002PM10_Contig74219	MGE	gene:plasmid:109148	100	183	0	0	133	315	183	1	2.99e-92	339
1002PM10_Contig8340	ARG	gi|CAL44992.1|ARO:3002835|lnuA	99.379	161	1	0	1	483	1	161	4.7e-120	332
1002PM10_Contig8340	MGE	gene:plasmid:118111	99.588	486	2	0	27	512	486	1	0	887
1002PM10_Contig99894	ARG	gi|AAG03357.1|ARO:3000596|ErmX	86.957	46	6	0	243	106	208	253	3.02e-24	88.2
1002PM10_Contig99894	MGE	gene:plasmid:82840	95.833	288	10	1	82	367	27	314	4.32e-130	464
1002PM10_scaffold12470	ARG	gi|AAF86219.1|ARO:3000375|ErmB	98.776	245	3	0	1	735	1	245	0	493
1002PM10_scaffold12470	MGE	gene:plasmid:136914	99.333	750	5	0	23	772	763	14	0	1358
1002PM10_scaffold2322	ARG	gi|AEJ33969.1|ARO:3000410|sul1	100	279	0	0	1	837	1	279	0	553
1002PM10_scaffold2322	MGE	gene:plasmid:19632	100	867	0	0	130	996	1	867	0	1602
1002PM10_scaffold52_13	ARG	gi|ADA79630.1|ARO:3001037|TEM-171	100	286	0	0	1	858	1	286	0	561
1002PM10_scaffold52_13	MGE	gene:plasmid:14301	99.541	871	4	0	190	1060	1	871	0	1587
1002PM10_scaffold52_5	ARG	gi|AAD25538.1|ARO:3000174|tet(G)	60.526	190	75	0	19	588	196	385	3.76e-79	238
1002PM10_scaffold52_5	ARG	gi|CAA23899.1|ARO:3002683|catI	100	219	0	0	1	657	1	219	5.53e-171	465
1002PM10_scaffold52_5	MGE	gene:plasmid:88437	96.087	1150	44	1	2664	3813	1149	1	0	1873
1002PM2.5_scaffold110_5	ARG	gi|NP_052129.1|ARO:3000979|TEM-116	100	286	0	0	1	858	1	286	0	560
1002PM2.5_scaffold110_5	MGE	gene:plasmid:28582	100	861	0	0	672	1532	1	861	0	1591
1002PM2.5_scaffold2615_2	ARG	gi|CAA67349.1|ARO:3003359|Streptomyces	70.984	386	109	2	1	1149	1	386	0	507
1002PM2.5_scaffold2615_2	MGE	gene:plasmid:123884	81.177	1206	216	9	474	1674	40	1239	0	959
1007PM10_Contig17303	MGE	gene:plasmid:133226	98.851	87	1	0	16	102	1	87	5.45e-37	156
1007PM10_Contig17303	ARG	gi|CAJ67339.1|ARO:3000186|tetM	88.333	180	21	0	1	540	1	180	1.17e-104	310
1007PM10_Contig19349	ARG	gi|NP_863643.1|ARO:3002597|AAC(6')-Ie-APH(2'')-Ia	100	85	0	0	1	255	1	85	8.96e-57	177
1007PM10_Contig19349	MGE	gene:proph:167230	100	378	0	0	257	634	393	16	0	699
1007PM10_Contig3970	ARG	gi|AAC23556.1|ARO:3002660|APH(6)-Id	100	53	0	0	1	159	1	53	4.59e-35	115
1007PM10_Contig3970	ARG	gi|ABK33456.1|ARO:3002639|APH(3'')-Ib	99.251	267	2	0	1	801	1	267	0	539
1007PM10_Contig3970	MGE	gene:plasmid:91789	100	819	0	0	106	924	1	819	0	1513
1007PM10_Contig4275	ARG	gi|YP_003283625.1|ARO:3000178|tet(K)	98.438	64	1	0	1	192	1	64	7.99e-40	131
1007PM10_Contig4275	MGE	gene:plasmid:112568	100	585	0	0	118	702	1	585	0	1081
1007PM10_Contig49104	MGE	gene:plasmid:82839	98.214	168	3	0	6	173	168	1	7.6e-79	294
1007PM10_Contig49104	ARG	gi|AAG03357.1|ARO:3000596|ErmX	97.203	143	4	0	1	429	1	143	1.94e-89	257
1007PM10_Contig5496	MGE	gene:plasmid:15660	100	255	0	0	3	257	1	255	7.13e-132	472
1007PM10_Contig5496	ARG	gi|AAB53445.1|ARO:3002897|SAT-4	98.473	131	2	0	1	393	1	131	2.34e-86	246
1007PM10_Contig5496	ARG	gi|AAU10334.1|ARO:3002628|aad(6)	94.857	175	9	0	52	576	102	276	5.05e-127	355
1007PM10_Contig6402	ARG	gi|CAE51638.1|ARO:3002641|APH(3')-Ia	98.524	271	4	0	1	813	1	271	0	560
1007PM10_Contig6402	MGE	gene:plasmid:122686	99.754	813	2	0	108	920	1	813	0	1491
1007PM10_scaffold12937_1	MGE	gene:plasmid:19953	99.529	425	1	1	1	425	36	459	0	773
1007PM10_scaffold12937_1	ARG	gi|YP_003283625.1|ARO:3000178|tet(K)	99.398	166	1	0	1	498	294	459	7.56e-61	191
1007PM10_scaffold1363_1	ARG	gi|AGV10830.1|ARO:3002647|APH(3')-IIIa	100	264	0	0	1	792	1	264	0	536
1007PM10_scaffold1363_1	MGE	gene:plasmid:152258	100	795	0	0	533	1327	795	1	0	1469
1007PM10_scaffold2176	ARG	gi|CAA67349.1|ARO:3003359|Streptomyces	80.296	203	40	0	1	609	1	203	6.4e-102	296
1007PM10_scaffold2176	MGE	gene:plasmid:21818	72.188	1920	415	95	1542	3406	31	1886	7.05e-133	477
1007PM10_scaffold2717_1	ARG	gi|ACJ47200.1|ARO:3002612|aadA12	100	43	0	0	1	129	221	263	1.42e-25	89.7
1007PM10_scaffold2717_1	ARG	gi|AAZ42322.1|ARO:3003836|qacH	71.875	96	27	0	1	288	1	96	1.26e-48	147
1007PM10_scaffold2717_1	ARG	gi|AEJ33969.1|ARO:3000410|sul1	100	279	0	0	1	837	1	279	0	553
1007PM10_scaffold2717_1	MGE	gene:plasmid:19632	100	867	0	0	612	1478	1	867	0	1602
1007PM10_scaffold3920_1	ARG	gi|CAL44992.1|ARO:3002835|lnuA	99.379	161	1	0	1	483	1	161	2.46e-120	332
1007PM10_scaffold3920_1	MGE	gene:plasmid:118111	99.588	486	2	0	244	729	1	486	0	887
1007PM10_scaffold4187_1	ARG	gi|YP_008997281.1|ARO:3002626|ANT(6)-Ia	100	131	0	0	1	393	1	131	1.57e-91	263
1007PM10_scaffold4187_1	ARG	gi|AAF86219.1|ARO:3000375|ErmB	98.776	245	3	0	1	735	1	245	1.56e-180	491
1007PM10_scaffold4187_1	MGE	gene:plasmid:136914	99.215	764	5	1	698	1461	763	1	0	1376
1007PM10_scaffold5197	ARG	gi|AAN41439.1|ARO:3002608|aadA8	100	201	0	0	64	666	1	201	8.77e-147	406
1007PM10_scaffold5197	MGE	gene:plasmid:14308	99.906	1069	1	0	696	1764	1	1069	0	1969
1007PM10_scaffold532_5	ARG	gi|ADA79630.1|ARO:3001037|TEM-171	100	286	0	0	1	858	1	286	0	561
1007PM10_scaffold532_5	MGE	gene:plasmid:14301	99.541	871	4	0	190	1060	1	871	0	1587
1007PM10_scaffold532_7	ARG	gi|AAD25538.1|ARO:3000174|tet(G)	63.2	125	46	0	1	375	261	385	7.32e-53	167
1007PM10_scaffold532_7	MGE	gene:plasmid:85080	100	369	0	0	887	1255	1	369	0	682
1007PM10_scaffold532_9	ARG	gi|AAD25538.1|ARO:3000174|tet(G)	60.526	190	75	0	19	588	196	385	3.76e-79	238
1007PM10_scaffold532_9	MGE	gene:plasmid:88437	96.306	1110	41	0	823	1932	1149	40	0	1823
1007PM10_scaffold6753_2	ARG	gi|AAL59753.1|ARO:3000412|sul2	100	256	0	0	1	768	16	271	1.63e-168	462
1007PM10_scaffold6753_2	MGE	gene:plasmid:92160	100	773	0	0	1	773	44	816	0	1428
1007PM2.5_Contig2765	ARG	gi|CAA23899.1|ARO:3002683|catI	100	219	0	0	37	693	1	219	1.78e-171	467
1007PM2.5_Contig2765	MGE	gene:plasmid:84455	100	660	0	0	38	697	1	660	0	1219
1007PM2.5_scaffold95_2	ARG	gi|AAO16462.1|ARO:3000167|tet(C)	100	31	0	0	383	291	151	181	2.07e-14	63.2
1007PM2.5_scaffold95_2	ARG	gi|AAD25538.1|ARO:3000174|tet(G)	60.526	190	75	0	19	588	196	385	3.76e-79	238
1007PM2.5_scaffold95_2	ARG	gi|ADA79630.1|ARO:3001037|TEM-171	100	286	0	0	1	858	1	286	0	561
1007PM2.5_scaffold95_2	MGE	gene:plasmid:88437	96.087	1150	44	1	4364	5513	1149	1	0	1873
1012PM10_Contig10473	ARG	gi|YP_724476.1|ARO:3003109|msrE	100	48	0	0	1	144	444	491	1e-28	101
1012PM10_Contig10473	ARG	gi|ANP63073.1|ARO:3003741|mphD	100	185	0	0	1	555	1	185	1.09e-135	377
1012PM10_Contig10473	MGE	gene:plasmid:14320	100	247	0	0	322	568	247	1	1.55e-127	457
1012PM10_Contig10771	ARG	gi|YP_008997281.1|ARO:3002626|ANT(6)-Ia	100	37	0	0	1	111	1	37	3.43e-20	75.5
1012PM10_Contig10771	MGE	gene:plasmid:135645	99.749	398	0	1	1	397	29	426	0	728
1012PM10_Contig1166	ARG	gi|AAB53445.1|ARO:3002897|SAT-4	98.889	180	2	0	1	540	1	180	5.95e-126	348
1012PM10_Contig1166	ARG	gi|AAU10334.1|ARO:3002628|aad(6)	100	272	0	0	1	816	5	276	0	562
1012PM10_Contig1166	MGE	gene:plasmid:152256	100	819	0	0	1	819	22	840	0	1513
1012PM10_Contig1404	ARG	gi|CAA70208.1|ARO:3000250|ErmC	98.77	244	3	0	1	732	1	244	1.26e-178	486
1012PM10_Contig1404	MGE	gene:plasmid:151637	98.503	735	11	0	95	829	735	1	0	1297
1012PM10_Contig2074	ARG	gi|AAL59753.1|ARO:3000412|sul2	100	271	0	0	1	813	1	271	1.74e-180	493
1012PM10_Contig2074	MGE	gene:plasmid:92160	100	816	0	0	248	1063	816	1	0	1507
1012PM10_Contig227	ARG	gi|CAA23899.1|ARO:3002683|catI	100	219	0	0	1	657	1	219	5.53e-171	465
1012PM10_Contig227	MGE	gene:plasmid:84455	100	660	0	0	1082	1741	1	660	0	1219
1012PM10_Contig2676	ARG	gi|AAZ42322.1|ARO:3003836|qacH	71.875	96	27	0	1	288	1	96	1.26e-48	147
1012PM10_Contig2676	MGE	gene:plasmid:16977	100	435	0	0	58	492	435	1	0	804
1012PM10_Contig2676	ARG	gi|AAF27727.1|ARO:3002602|aadA2	100	195	0	0	1	585	65	259	5.39e-144	397
1012PM10_Contig87664	ARG	gi|AAG03357.1|ARO:3000596|ErmX	97.368	76	2	0	1	228	1	76	5.98e-37	120
1012PM10_Contig87664	MGE	gene:plasmid:82839	96.721	183	6	0	87	269	1	183	2.9e-82	305
1012PM10_Contig887	ARG	gi|AAC23556.1|ARO:3002660|APH(6)-Id	100	255	0	0	1	765	1	255	0	524
1012PM10_Contig887	ARG	gi|ABK33456.1|ARO:3002639|APH(3'')-Ib	99.251	267	2	0	28	828	1	267	0	539
1012PM10_Contig887	MGE	gene:plasmid:91789	100	819	0	0	766	1584	819	1	0	1513
1012PM10_scaffold1492_1	ARG	gi|NP_863643.1|ARO:3002597|AAC(6')-Ie-APH(2'')-Ia	100	133	0	0	1	399	347	479	4.88e-80	240
1012PM10_scaffold1492_1	MGE	gene:proph:167231	100	1173	0	0	212	1384	1	1173	0	2167
1012PM10_scaffold1733_1	ARG	gi|AAF86219.1|ARO:3000375|ErmB	98.367	245	4	0	1	735	1	245	3.09e-180	491
1012PM10_scaffold1733_1	MGE	gene:plasmid:136914	99.346	764	4	1	404	1167	763	1	0	1382
1012PM10_scaffold370	ARG	gi|AGV10830.1|ARO:3002647|APH(3')-IIIa	100	264	0	0	1	792	1	264	0	536
1012PM10_scaffold370	MGE	gene:plasmid:152258	100	795	0	0	144	938	795	1	0	1469
1012PM10_scaffold38_14	ARG	gi|NP_052129.1|ARO:3000979|TEM-116	100	286	0	0	1	858	1	286	0	560
1012PM10_scaffold38_14	MGE	gene:plasmid:28582	100	861	0	0	895	1755	861	1	0	1591
1012PM10_scaffold38_7	ARG	gi|AAD25538.1|ARO:3000174|tet(G)	65.385	104	36	0	1	312	282	385	3.65e-43	141
1012PM10_scaffold38_7	MGE	gene:plasmid:16984	95.575	339	0	1	248	586	1	324	2.47e-149	529
1012PM10_scaffold38_8	ARG	gi|AAO16462.1|ARO:3000167|tet(C)	100	30	0	0	1	90	159	188	6.1e-14	60.5
1012PM10_scaffold38_8	ARG	gi|AAO16462.1|ARO:3000167|tet(C)	100	48	0	0	1	144	141	188	7.01e-29	100
1012PM10_scaffold38_8	MGE	gene:plasmid:85080	100	369	0	0	947	1315	369	1	0	682
1012PM10_scaffold4970_1	ARG	gi|CAL44992.1|ARO:3002835|lnuA	99.379	161	1	0	1	483	1	161	2.46e-120	332
1012PM10_scaffold4970_1	MGE	gene:plasmid:118111	99.383	486	3	0	23	508	486	1	0	881
1012PM10_scaffold521_1	ARG	gi|AEJ33969.1|ARO:3000410|sul1	100	278	0	0	16	849	2	279	0	551
1012PM10_scaffold521_1	MGE	gene:plasmid:92416	100	838	0	0	672	1509	840	3	0	1548
1012PM10_scaffold853_2	ARG	gi|AAA22851.1|ARO:3000179|tet(L)	98.649	148	2	0	1	444	311	458	1.52e-88	261
1012PM10_scaffold853_2	MGE	gene:plasmid:19756	99.849	1326	2	0	197	1522	1326	1	0	2438
1012PM2.5_Contig12	ARG	gi|YP_001706893.1|ARO:3000778|adeG	73.485	1056	278	1	1	3168	1	1054	0	1328
1012PM2.5_Contig12	MGE	gene:plasmid:22127	79.103	3144	589	54	18291	21400	1	3110	0	2104
1012PM2.5_Contig13380	ARG	gi|CAL44992.1|ARO:3002835|lnuA	98.758	161	2	0	1	483	1	161	1.85e-119	330
1012PM2.5_Contig13380	MGE	gene:plasmid:117663	99.794	486	1	0	78	563	486	1	0	893
1012PM2.5_Contig18609	ARG	gi|AAF86219.1|ARO:3000375|ErmB	98.319	119	2	0	1	357	127	245	8.64e-86	246
1012PM2.5_Contig18609	MGE	gene:plasmid:135656	96.97	132	4	0	366	497	1	132	5.5e-57	222
1012PM2.5_Contig301	MGE	gene:plasmid:123884	81.104	1196	212	12	9	1197	40	1228	0	944
1012PM2.5_Contig301	ARG	gi|CAA67349.1|ARO:3003359|Streptomyces	71.646	395	109	2	25	1200	1	395	5.71e-179	500
1012PM2.5_Contig396	ARG	gi|YP_001706893.1|ARO:3000778|adeG	79.866	149	30	0	1	447	893	1041	5.28e-77	244
1012PM2.5_Contig396	MGE	gene:plasmid:22128	85.581	1498	202	14	183	1673	1491	1	0	1557
1012PM2.5_Contig5424	ARG	gi|CAA77936.1|ARO:3004039|Escherichia	97.273	110	3	0	1	330	1	110	8.78e-75	213
1012PM2.5_Contig5424	MGE	gene:proph:163830	99.399	333	2	0	390	722	333	1	7.12e-172	604
1012PM2.5_scaffold115_10	ARG	gi|AAO16462.1|ARO:3000167|tet(C)	100	47	0	0	1	141	142	188	6.97e-28	97.4
1012PM2.5_scaffold115_10	MGE	gene:plasmid:85080	100	369	0	0	1201	1569	369	1	0	682
1012PM2.5_scaffold115_6	ARG	gi|AAD25538.1|ARO:3000174|tet(G)	61.386	101	38	1	10	312	3	102	4.8e-36	124
1012PM2.5_scaffold115_6	ARG	gi|CAA23899.1|ARO:3002683|catI	100	219	0	0	1	657	1	219	5.53e-171	465
1012PM2.5_scaffold115_6	MGE	gene:plasmid:84455	100	660	0	0	59	718	660	1	0	1219
1012PM2.5_scaffold115_7	ARG	gi|AAO16462.1|ARO:3000167|tet(C)	100	46	0	0	138	1	65	110	2.53e-14	59.3
1012PM2.5_scaffold115_7	MGE	gene:plasmid:88437	96.106	1130	43	1	247	1376	1	1129	0	1842
1012PM2.5_scaffold1391_2	ARG	gi|AAD25538.1|ARO:3000174|tet(G)	65.385	104	36	0	1	312	282	385	3.65e-43	141
1012PM2.5_scaffold1391_2	MGE	gene:plasmid:16984	95.575	339	0	1	247	585	1	324	3.93e-149	529
1012PM2.5_scaffold23418_1	ARG	gi|AAD12233.1|ARO:3001417|OXA-22	88	50	6	0	67	216	22	71	9.03e-28	97.1
1012PM2.5_scaffold23418_1	MGE	gene:plasmid:139557	100	85	0	0	410	494	1	85	1.97e-37	158
1012PM2.5_scaffold336_6	ARG	gi|ADA79630.1|ARO:3001037|TEM-171	100	286	0	0	1	858	1	286	0	561
1012PM2.5_scaffold336_6	MGE	gene:plasmid:14301	99.541	871	4	0	236	1106	1	871	0	1587
1012PM2.5_scaffold336_7	ARG	gi|CAE51638.1|ARO:3002641|APH(3')-Ia	97.714	175	4	0	1	525	1	175	7.61e-130	361
1012PM2.5_scaffold336_7	MGE	gene:plasmid:145499	96.595	558	15	3	683	1237	1	557	0	922
1012PM2.5_scaffold66_2	ARG	gi|CAA67349.1|ARO:3003359|Streptomyces	69.531	384	112	4	1	1143	1	382	1.19e-166	469
1012PM2.5_scaffold66_2	MGE	gene:plasmid:21818	77.329	2104	421	43	2520	4595	2076	1	0	1192
1012PM2.5_scaffold94_1	ARG	gi|AAA74437.1|ARO:3000378|MexB	64.195	1025	365	2	1	3072	1	1024	0	1195
1012PM2.5_scaffold94_1	MGE	gene:plasmid:21832	84.251	3124	464	26	1634	4743	1	3110	0	3018
1017PM10_Contig120642	MGE	gene:plasmid:140956	99.543	219	1	0	59	277	219	1	1.24e-110	399
1017PM10_Contig120642	ARG	gi|ABK33456.1|ARO:3002639|APH(3'')-Ib	98.913	92	1	0	91	366	1	92	1.64e-63	191
1017PM10_scaffold14335_1	ARG	gi|AAL59753.1|ARO:3000412|sul2	100	34	0	0	1	102	238	271	9.49e-18	68.9
1017PM10_scaffold14335_1	MGE	gene:plasmid:135202	99.711	346	0	1	168	513	345	1	2.08e-180	632
1017PM10_scaffold14335_3	ARG	gi|AAL59753.1|ARO:3000412|sul2	98.99	99	1	0	1	297	1	99	2.29e-64	192
1017PM10_scaffold14335_3	MGE	gene:plasmid:109148	92.896	183	0	1	306	475	183	1	1.34e-66	254
1017PM10_scaffold20454_1	MGE	gene:plasmid:136913	96.522	115	0	1	228	342	1	111	2.32e-46	187
1017PM10_scaffold20454_1	ARG	gi|AAF86219.1|ARO:3000375|ErmB	97.414	116	3	0	1	348	1	116	2.09e-77	225
1017PM10_scaffold5830_2	ARG	gi|AAO16462.1|ARO:3000167|tet(C)	100	47	0	0	1	141	142	188	2.35e-27	98.6
1017PM10_scaffold5830_2	MGE	gene:plasmid:88437	96.087	1150	44	1	616	1765	1149	1	0	1873
1017PM10_scaffold6192_1	ARG	gi|AEJ33969.1|ARO:3000410|sul1	100	278	0	0	16	849	2	279	0	551
1017PM10_scaffold6192_1	MGE	gene:plasmid:92416	100	838	0	0	1717	2554	840	3	0	1548
1017PM10_scaffold66237	ARG	gi|ANP63073.1|ARO:3003741|mphD	100	125	0	0	1	375	1	125	5.78e-89	256
1017PM10_scaffold66237	MGE	gene:plasmid:14320	100	247	0	0	144	390	247	1	1.03e-127	457
1017PM10_scaffold935_12	ARG	gi|CAA23899.1|ARO:3002683|catI	100	219	0	0	1	657	1	219	5.53e-171	465
1017PM10_scaffold935_12	MGE	gene:plasmid:157687	99.756	1232	3	0	3965	5196	1	1232	0	2259
1017PM10_scaffold935_2	ARG	gi|NP_052129.1|ARO:3000979|TEM-116	100	286	0	0	1	858	1	286	0	560
1017PM10_scaffold935_2	MGE	gene:plasmid:28582	100	861	0	0	70	930	861	1	0	1591
1017PM10_scaffold935_6	ARG	gi|CAE51638.1|ARO:3002641|APH(3')-Ia	98.524	271	4	0	1	813	1	271	0	560
1017PM10_scaffold935_6	MGE	gene:plasmid:122686	99.755	816	2	0	118	933	1	816	0	1496
1017PM10_scaffold935_8	ARG	gi|WP_000572405.1|ARO:3002644|APH(3')-IIa	99.209	253	2	0	1	759	1	253	0	508
1017PM10_scaffold935_8	MGE	gene:plasmid:117403	99.606	761	3	0	1	761	761	1	0	1389
1017PM2.5_Contig72345	ARG	gi|CAL44992.1|ARO:3002835|lnuA	100	161	0	0	1	483	1	161	3.98e-121	334
1017PM2.5_Contig72345	MGE	gene:plasmid:118111	100	486	0	0	23	508	486	1	0	898
1017PM2.5_scaffold16138_1	ARG	gi|AAZ42322.1|ARO:3003836|qacH	71.875	96	27	0	1	288	1	96	1.26e-48	147
1017PM2.5_scaffold16138_1	ARG	gi|AEJ33969.1|ARO:3000410|sul1	100	279	0	0	1	837	1	279	0	553
1017PM2.5_scaffold16138_1	MGE	gene:plasmid:19632	100	867	0	0	647	1513	867	1	0	1602
1017PM2.5_scaffold29778_2	ARG	gi|AAL59753.1|ARO:3000412|sul2	100	263	0	0	1	789	9	271	4.86e-174	477
1017PM2.5_scaffold29778_2	MGE	gene:plasmid:92160	100	793	0	0	136	928	816	24	0	1465
1017PM2.5_scaffold3249_1	ARG	gi|AAD25538.1|ARO:3000174|tet(G)	63.636	176	64	0	10	537	210	385	9.97e-79	236
1017PM2.5_scaffold3249_1	MGE	gene:plasmid:88437	96	1150	45	1	1978	3127	1	1149	0	1868
1017PM2.5_scaffold3249_3	ARG	gi|ADA79630.1|ARO:3001037|TEM-171	100	286	0	0	1	858	1	286	0	561
1017PM2.5_scaffold3249_3	MGE	gene:plasmid:14301	99.541	871	4	0	1132	2002	871	1	0	1587
1017PM2.5_scaffold42455_1	MGE	gene:plasmid:14320	100	247	0	0	84	330	1	247	1.31e-127	457
1017PM2.5_scaffold42455_1	ARG	gi|ANP63073.1|ARO:3003741|mphD	100	182	0	0	1	546	1	182	4.34e-133	370
1017PM2.5_scaffold6158_6	ARG	gi|CAA67349.1|ARO:3003359|Streptomyces	74.269	171	43	1	1	510	1	171	5.76e-69	211
1017PM2.5_scaffold6158_6	MGE	gene:plasmid:138875	90.667	75	7	0	640	714	75	1	6.14e-20	100
1022PM10_Contig393	ARG	gi|AAZ42322.1|ARO:3003836|qacH	71.875	96	27	0	1	288	1	96	1.26e-48	147
1022PM10_Contig393	ARG	gi|AEJ33969.1|ARO:3000410|sul1	100	180	0	0	1	540	1	180	2.46e-129	360
1022PM10_Contig393	MGE	gene:plasmid:16977	100	435	0	0	534	968	435	1	0	804
1022PM10_Contig475	ARG	gi|AAF86219.1|ARO:3000375|ErmB	98.305	236	4	0	1	708	1	236	3.29e-173	473
1022PM10_Contig475	MGE	gene:plasmid:136914	99.32	735	4	1	224	958	1	734	0	1328
1022PM10_scaffold159_4	ARG	gi|AAO16462.1|ARO:3000167|tet(C)	100	37	0	0	2	112	145	181	6.09e-20	75.9
1022PM10_scaffold159_4	ARG	gi|CAA23899.1|ARO:3002683|catI	100	219	0	0	1	657	1	219	5.53e-171	465
1022PM10_scaffold159_4	MGE	gene:plasmid:84455	99.697	660	2	0	234	893	1	660	0	1208
1022PM10_scaffold49_1	ARG	gi|AAO16462.1|ARO:3000167|tet(C)	100	47	0	0	1	141	142	188	6.97e-28	97.4
1022PM10_scaffold49_1	ARG	gi|AAO16462.1|ARO:3000167|tet(C)	95.833	48	2	0	13	156	1	48	6.28e-27	94
1022PM10_scaffold49_1	MGE	gene:plasmid:88437	96.087	1150	44	1	1095	2244	1	1149	0	1873
1022PM10_scaffold49_2	ARG	gi|AAD25538.1|ARO:3000174|tet(G)	64.356	101	36	0	1	303	285	385	2.11e-41	137
1022PM10_scaffold49_2	MGE	gene:plasmid:16984	95.575	339	0	1	237	575	1	324	3.89e-149	529
1022PM10_scaffold49_3	ARG	gi|ADA79630.1|ARO:3001037|TEM-171	100	286	0	0	1	858	1	286	0	561
1022PM10_scaffold49_3	MGE	gene:plasmid:14301	99.541	871	4	0	1682	2552	871	1	0	1587
1022PM10_scaffold49_8	ARG	gi|WP_000572405.1|ARO:3002644|APH(3')-IIa	99.242	264	2	0	1	792	1	264	0	531
1022PM10_scaffold49_8	MGE	gene:plasmid:117403	99.748	795	2	0	660	1454	795	1	0	1458
1022PM2.5_Contig267	ARG	gi|CAA23899.1|ARO:3002683|catI	100	219	0	0	1	657	1	219	5.53e-171	465
1022PM2.5_Contig267	MGE	gene:plasmid:84455	99.848	660	1	0	2143	2802	1	660	0	1214
1022PM2.5_scaffold2504_1	ARG	gi|AAD25538.1|ARO:3000174|tet(G)	61.386	101	38	1	10	312	3	102	4.8e-36	124
1022PM2.5_scaffold2504_1	ARG	gi|NP_052129.1|ARO:3000979|TEM-116	100	286	0	0	1	858	1	286	0	560
1022PM2.5_scaffold2504_1	MGE	gene:plasmid:28582	100	861	0	0	485	1345	861	1	0	1591
1022PM2.5_scaffold2987_1	ARG	gi|AAO16462.1|ARO:3000167|tet(C)	100	47	0	0	1	141	142	188	6.97e-28	97.4
1022PM2.5_scaffold2987_1	MGE	gene:plasmid:88437	96.087	1150	44	1	532	1681	1	1149	0	1873
1022PM2.5_scaffold2987_2	ARG	gi|AAD25538.1|ARO:3000174|tet(G)	60.526	190	75	0	22	591	196	385	4.45e-79	238
1022PM2.5_scaffold2987_2	MGE	gene:plasmid:85080	100	369	0	0	860	1228	369	1	0	682
1028PM10_Contig5990	ARG	gi|YP_724476.1|ARO:3003109|msrE	97.436	39	1	0	144	28	453	491	2.21e-21	80.5
1028PM10_Contig5990	ARG	gi|ANP63073.1|ARO:3003741|mphD	100	122	0	0	1	366	1	122	6.82e-87	251
1028PM10_Contig5990	MGE	gene:plasmid:14320	100	247	0	0	165	411	1	247	1.1e-127	457
1028PM10_scaffold687	ARG	gi|CAA67349.1|ARO:3003359|Streptomyces	77.582	397	88	1	1	1188	1	397	0	544
1028PM10_scaffold687	MGE	gene:plasmid:21818	72.538	1919	410	93	1617	3481	1886	31	2.73e-144	516
1028PM10_scaffold996_4	ARG	gi|AAO16462.1|ARO:3000167|tet(C)	100	47	0	0	1	141	142	188	6.97e-28	97.4
1028PM10_scaffold996_4	ARG	gi|NP_052129.1|ARO:3000979|TEM-116	100	286	0	0	1	858	1	286	0	560
1028PM10_scaffold996_4	MGE	gene:plasmid:28582	100	861	0	0	142	1002	1	861	0	1591
1028PM2.5_Contig3492	ARG	gi|NP_052129.1|ARO:3000979|TEM-116	100	286	0	0	1	858	1	286	0	560
1028PM2.5_Contig3492	MGE	gene:plasmid:28582	100	861	0	0	140	1000	1	861	0	1591
1101PM10_Contig1075	ARG	gi|YP_006938491.1|ARO:3003905|ANT(4')-Ib	99.605	253	1	0	10	768	1	253	0	501
1101PM10_Contig1075	MGE	gene:plasmid:28692	100	771	0	0	299	1069	771	1	0	1424
1101PM10_Contig280	ARG	gi|YP_003283625.1|ARO:3000178|tet(K)	98.649	148	2	0	1	444	1	148	1.39e-85	254
1101PM10_Contig280	MGE	gene:plasmid:150550	100	945	0	0	294	1238	1	945	0	1746
1101PM10_Contig79702	MGE	gene:plasmid:151640	100	60	0	0	2	61	1	60	6.77e-24	111
1101PM10_Contig79702	ARG	gi|AAA98096.1|ARO:3000595|ErmT	98.851	87	1	0	1	261	1	87	2.1e-59	178
1101PM10_scaffold13371_3	ARG	gi|AAZ42322.1|ARO:3003836|qacH	71.875	96	27	0	1	288	1	96	1.26e-48	147
1101PM10_scaffold13371_3	ARG	gi|AAF17880.1|ARO:3002605|aadA5	99.153	118	1	0	1	354	145	262	1.27e-82	239
1101PM10_scaffold13371_3	MGE	gene:plasmid:16977	100	435	0	0	477	911	1	435	0	804
1101PM10_scaffold13712	ARG	gi|CAD12227.1|ARO:3000478|tet(33)	99.206	378	3	0	37	1170	1	378	0	641
1101PM10_scaffold13712	MGE	gene:plasmid:82843	99.061	1172	11	0	1	1172	1172	1	0	2104
1101PM10_scaffold1476_1	ARG	gi|AEJ33969.1|ARO:3000410|sul1	100	278	0	0	16	849	2	279	0	551
1101PM10_scaffold1476_1	MGE	gene:plasmid:92416	100	838	0	0	83	920	840	3	0	1548
1101PM10_scaffold1990_8	ARG	gi|AAF86219.1|ARO:3000375|ErmB	98.367	245	4	0	43	777	1	245	1.25e-179	490
1101PM10_scaffold1990_8	MGE	gene:plasmid:136914	99.34	758	5	0	24	781	6	763	0	1373
1101PM10_scaffold2017_3	MGE	gene:plasmid:151640	98.333	60	1	0	240	299	1	60	8.07e-22	106
1101PM10_scaffold2017_3	ARG	gi|CAA70208.1|ARO:3000250|ErmC	98.969	194	2	0	1	582	1	194	6.56e-142	391
1101PM10_scaffold2017_4	ARG	gi|AAA20192.1|ARO:3000250|ErmC	100	72	0	0	1	216	173	244	2.54e-46	144
1101PM10_scaffold2017_4	MGE	gene:plasmid:138607	99.425	174	1	0	287	460	1	174	1.82e-85	316
1101PM10_scaffold2315_4	ARG	gi|NP_052129.1|ARO:3000979|TEM-116	99.65	286	1	0	1	858	1	286	0	560
1101PM10_scaffold2315_4	MGE	gene:plasmid:85078	100	861	0	0	597	1457	1	861	0	1591
1101PM10_scaffold2589_2	ARG	gi|AAU10334.1|ARO:3002628|aad(6)	100	156	0	0	1	468	121	276	6.84e-117	328
1101PM10_scaffold2589_2	ARG	gi|AAB53445.1|ARO:3002897|SAT-4	98.889	180	2	0	1	540	1	180	5.95e-126	348
1101PM10_scaffold2589_2	ARG	gi|AGV10830.1|ARO:3002647|APH(3')-IIIa	100	264	0	0	1	792	1	264	0	536
1101PM10_scaffold2589_2	MGE	gene:plasmid:152258	100	795	0	0	1235	2029	795	1	0	1469
1101PM10_scaffold2589_3	ARG	gi|YP_008997281.1|ARO:3002626|ANT(6)-Ia	100	263	0	0	1	789	1	263	0	535
1101PM10_scaffold2589_3	MGE	gene:plasmid:152253	100	735	0	0	822	1556	735	1	0	1358
1101PM10_scaffold2852_2	ARG	gi|CAE51638.1|ARO:3002641|APH(3')-Ia	99.528	212	1	0	1	636	1	212	1.22e-160	441
1101PM10_scaffold2852_2	MGE	gene:plasmid:14307	100	820	0	0	76	895	820	1	0	1515
1101PM10_scaffold2885_2	ARG	gi|AAL59753.1|ARO:3000412|sul2	100	271	0	0	49	861	1	271	1.99e-180	494
1101PM10_scaffold2885_2	MGE	gene:plasmid:91577	100	1494	0	0	2790	4283	1494	1	0	2760
1101PM10_scaffold29170_2	ARG	gi|YP_001715321.1|ARO:3002601|aadA	99.62	263	0	1	1	786	1	263	0	520
1101PM10_scaffold29170_2	MGE	gene:plasmid:16019	99.268	820	3	1	1	817	821	2	0	1478
1101PM10_scaffold2975_2	ARG	gi|CAL44992.1|ARO:3002835|lnuA	100	144	0	0	1	432	1	144	1.26e-108	302
1101PM10_scaffold2975_2	MGE	gene:plasmid:122399	77.966	649	129	11	1115	1756	7	648	3.58e-108	394
1101PM10_scaffold36760	ARG	gi|AGI42804.1|ARO:3002836|lnuB	76.03	267	64	0	1	801	1	267	2.48e-135	379
1101PM10_scaffold36760	MGE	gene:plasmid:30148	99.502	804	4	0	44	847	1	804	0	1463
1101PM10_scaffold4691	ARG	gi|NP_863643.1|ARO:3002597|AAC(6')-Ie-APH(2'')-Ia	100	479	0	0	1	1437	1	479	0	939
1101PM10_scaffold4691	MGE	gene:plasmid:28714	100	1445	0	0	427	1871	1	1445	0	2669
1101PM10_scaffold489_13	ARG	gi|ANP63073.1|ARO:3003741|mphD	100	294	0	0	1	882	1	294	0	600
1101PM10_scaffold489_13	ARG	gi|CCW43444.1|ARO:3002255|CARB-16	100	298	0	0	1	894	1	298	0	611
1101PM10_scaffold489_13	ARG	gi|YP_724476.1|ARO:3003109|msrE	100	491	0	0	1	1473	1	491	0	1000
1101PM10_scaffold489_13	MGE	gene:plasmid:14319	100	1491	0	0	3091	4581	1491	1	0	2754
1101PM10_scaffold763_4	ARG	gi|CAC41371.1|ARO:3000196|tet32	98.98	294	3	0	1	882	346	639	0	610
1101PM10_scaffold763_4	MGE	gene:plasmid:97796	99.425	174	1	0	937	1110	1	174	4.26e-85	316
1101PM10_scaffold763_8	ARG	gi|AAA22851.1|ARO:3000179|tet(L)	99.511	409	2	0	1	1227	31	439	0	777
1101PM10_scaffold763_8	MGE	gene:plasmid:19758	99.85	1332	1	1	194	1525	1	1331	0	2447
1101PM10_scaffold8195	ARG	gi|AAC23556.1|ARO:3002660|APH(6)-Id	99.638	276	1	0	1	828	3	278	0	563
1101PM10_scaffold8195	ARG	gi|ABK33456.1|ARO:3002639|APH(3'')-Ib	99.251	267	2	0	64	864	1	267	0	539
1101PM10_scaffold8195	MGE	gene:plasmid:91790	100	846	0	0	858	1703	1	846	0	1563
1101PM10_scaffold88729	ARG	gi|AAG03357.1|ARO:3000596|ErmX	82.609	46	8	0	393	256	208	253	2.78e-22	85.1
1101PM10_scaffold88729	MGE	gene:plasmid:82840	95.597	318	13	1	97	413	1	318	2.46e-143	508
1101PM10_scaffold9451_2	ARG	gi|AAO16462.1|ARO:3000167|tet(C)	100	47	0	0	1	141	142	188	2.38e-28	97.8
1101PM10_scaffold9451_2	MGE	gene:plasmid:88437	96	1150	45	1	341	1490	1149	1	0	1868
1101PM2.5_Contig13800	MGE	gene:plasmid:140956	99.543	219	1	0	102	320	1	219	1.78e-110	399
1101PM2.5_Contig13800	ARG	gi|ABK33456.1|ARO:3002639|APH(3'')-Ib	98.551	138	2	0	100	513	1	138	2.13e-97	279
1101PM2.5_Contig6773	MGE	gene:plasmid:14320	100	247	0	0	15	261	1	247	1.3e-127	457
1101PM2.5_Contig6773	ARG	gi|ANP63073.1|ARO:3003741|mphD	100	205	0	0	1	615	1	205	2.63e-152	420
1101PM2.5_Contig683	ARG	gi|AAL59753.1|ARO:3000412|sul2	100	271	0	0	1	813	1	271	1.74e-180	493
1101PM2.5_Contig683	MGE	gene:plasmid:92160	100	816	0	0	361	1176	1	816	0	1507
1101PM2.5_scaffold1068	ARG	gi|AEJ33969.1|ARO:3000410|sul1	100	278	0	0	16	849	2	279	0	551
1101PM2.5_scaffold1068	MGE	gene:plasmid:92416	100	838	0	0	670	1507	840	3	0	1548
1101PM2.5_scaffold10_2	ARG	gi|AAC60781.1|ARO:3003048|rosA	63.171	391	138	4	70	1236	24	410	1.99e-136	393
1101PM2.5_scaffold10_2	MGE	gene:plasmid:21339	83.91	2256	343	16	78553	80795	2249	1	0	2137
1101PM2.5_scaffold11	ARG	gi|AAD01867.1|ARO:3002875|dfrE	63.399	153	56	0	334	792	1	153	1.55e-71	213
1101PM2.5_scaffold11	ARG	gi|NP_250708.1|ARO:3002983|amrB	64.98	1008	350	3	1	3024	1	1005	0	1228
1101PM2.5_scaffold11	MGE	gene:plasmid:145295	79.296	1647	303	35	175392	177019	1628	1	0	1118
1101PM2.5_scaffold117_2	ARG	gi|CAA67349.1|ARO:3003359|Streptomyces	77.582	397	88	1	1	1188	1	397	0	544
1101PM2.5_scaffold117_2	MGE	gene:plasmid:21818	72.188	1920	415	95	6737	8601	1886	31	1.46e-132	477
1101PM2.5_scaffold1_10	ARG	gi|CAA67349.1|ARO:3003359|Streptomyces	70.05	404	112	4	1	1206	1	397	0	515
1101PM2.5_scaffold1_10	MGE	gene:plasmid:21818	80.661	2089	349	41	78179	80250	2061	11	0	1568
1101PM2.5_scaffold2_1	ARG	gi|AAQ08905.1|ARO:3001808|OXA-60	83.764	271	44	0	1	813	1	271	5.87e-174	477
1101PM2.5_scaffold2_1	ARG	gi|AAC60780.1|ARO:3003049|rosB	65.868	334	111	1	1	1002	1	331	4.52e-117	349
1101PM2.5_scaffold2_1	ARG	gi|YP_001706894.1|ARO:3000777|adeF	60.245	327	130	0	154	1134	54	380	1.76e-132	384
1101PM2.5_scaffold2_1	ARG	gi|NP_251216.1|ARO:3004075|MuxC	63.403	1011	364	3	1	3018	1	1010	0	1186
1101PM2.5_scaffold2_1	ARG	gi|NP_251217.1|ARO:3004074|MuxB	73.255	1017	269	1	1	3051	1	1014	0	1341
1101PM2.5_scaffold2_1	ARG	gi|YP_001706893.1|ARO:3000778|adeG	79.003	1043	217	1	1	3129	1	1041	0	1506
1101PM2.5_scaffold2_1	MGE	gene:plasmid:22127	91.389	3147	269	2	553589	556734	3146	1	0	4309
1101PM2.5_scaffold5_1	ARG	gi|AAC09015.1|ARO:3002481|AER-1	61.45	262	98	1	70	846	37	298	1.01e-117	337
1101PM2.5_scaffold5_1	MGE	gene:plasmid:21572	91.696	843	70	0	146834	147676	843	1	0	1170
1101PM2.5_scaffold5_2	ARG	gi|NP_415222.1|ARO:3003841|kdpE	62.613	222	82	1	22	687	3	223	2.11e-99	285
1101PM2.5_scaffold5_2	MGE	gene:plasmid:25714	73.575	912	223	14	118089	118991	22	924	4.63e-88	333
1101PM2.5_scaffold6_1	ARG	gi|AAD12233.1|ARO:3001417|OXA-22	83.658	257	38	1	67	837	22	274	1.02e-164	454
1101PM2.5_scaffold6_1	MGE	gene:plasmid:21046	87.627	2368	279	12	137297	139660	1	2358	0	2737
1106PM10_Contig152042	MGE	gene:plasmid:140956	99.087	219	2	0	90	308	1	219	6.65e-109	394
1106PM10_Contig152042	ARG	gi|ABK33456.1|ARO:3002639|APH(3'')-Ib	98.182	110	2	0	88	417	1	110	1.66e-76	224
1106PM10_Contig4287	ARG	gi|AAL59753.1|ARO:3000412|sul2	100	271	0	0	1	813	1	271	1.74e-180	493
1106PM10_Contig4287	MGE	gene:plasmid:92160	100	816	0	0	492	1307	816	1	0	1507
1106PM10_Contig8958	ARG	gi|ABK33456.1|ARO:3002639|APH(3'')-Ib	100	126	0	0	1	378	142	267	1.29e-89	257
1106PM10_Contig8958	ARG	gi|AAC23556.1|ARO:3002660|APH(6)-Id	100	223	0	0	1	669	1	223	7.85e-168	459
1106PM10_Contig8958	MGE	gene:plasmid:147126	100	293	0	0	382	674	1	293	5.82e-153	542
1106PM10_scaffold39784_2	ARG	gi|AEJ33969.1|ARO:3000410|sul1	100	91	0	0	16	288	2	92	1.99e-60	182
1106PM10_scaffold39784_2	MGE	gene:plasmid:82856	99.747	396	1	0	482	877	396	1	0	726
1106PM10_scaffold4093_2	ARG	gi|ADA79630.1|ARO:3001037|TEM-171	100	286	0	0	1	858	1	286	0	561
1106PM10_scaffold4093_2	MGE	gene:plasmid:14301	99.541	871	4	0	1040	1910	1	871	0	1587
1106PM10_scaffold4093_3	ARG	gi|AAD25538.1|ARO:3000174|tet(G)	60.526	190	75	0	19	588	196	385	3.76e-79	238
1106PM10_scaffold4093_3	MGE	gene:plasmid:88437	96.087	1150	44	1	1743	2892	1149	1	0	1873
1106PM10_scaffold6358_2	ARG	gi|CAA67349.1|ARO:3003359|Streptomyces	84.426	122	19	0	1	366	1	122	2.33e-71	214
1106PM10_scaffold6358_2	MGE	gene:plasmid:21818	72.135	1920	416	95	740	2604	1886	31	2.07e-131	472
1106PM10_scaffold7309_2	ARG	gi|CAA67349.1|ARO:3003359|Streptomyces	68.657	402	114	3	1	1200	1	392	4.01e-179	501
1106PM10_scaffold7309_2	MGE	gene:plasmid:138875	90.667	75	7	0	1332	1406	75	1	6.8e-20	100
1106PM2.5_Contig24	ARG	gi|AAC64365.1|ARO:3000230|ANT(2'')-Ia	97.74	177	4	0	13	543	1	177	1.27e-127	352
1106PM2.5_Contig24	MGE	gene:plasmid:10524	99.545	1100	0	4	4698	5797	1	1095	0	1999
1106PM2.5_scaffold574_2	ARG	gi|CAD09800.1|ARO:3000873|TEM-1	100	286	0	0	1	858	1	286	0	561
1106PM2.5_scaffold574_2	MGE	gene:plasmid:14301	99.656	871	3	0	588	1458	1	871	0	1592
1106PM2.5_scaffold574_3	MGE	gene:plasmid:16984	95.575	339	0	1	76	414	324	1	4.39e-149	529
1106PM2.5_scaffold574_3	ARG	gi|AAD25538.1|ARO:3000174|tet(G)	60.526	190	75	0	19	588	196	385	3.76e-79	238
1106PM2.5_scaffold574_6	ARG	gi|CAE51638.1|ARO:3002641|APH(3')-Ia	98.524	271	4	0	1	813	1	271	0	560
1106PM2.5_scaffold574_6	MGE	gene:plasmid:122686	99.755	816	2	0	867	1682	816	1	0	1496
1106PM2.5_scaffold574_7	ARG	gi|AAD25538.1|ARO:3000174|tet(G)	61.983	121	46	0	1	363	265	385	6.56e-50	159
1106PM2.5_scaffold574_7	MGE	gene:plasmid:85080	100	369	0	0	195	563	1	369	0	682
1108PM10_Contig666	ARG	gi|ABO64442.1|ARO:3001028|TEM-162	100	109	0	0	1	327	178	286	1.64e-63	191
1108PM10_Contig666	MGE	gene:plasmid:158330	100	119	0	0	542	660	119	1	2.16e-56	220
1108PM2.5_Contig2550	ARG	gi|AAL59753.1|ARO:3000412|sul2	100	106	0	0	1	318	1	106	1.01e-70	208
1108PM2.5_Contig2550	MGE	gene:plasmid:109148	96.491	171	1	1	327	497	183	18	8.34e-74	278
1110PM10_Contig192	ARG	gi|AAF86219.1|ARO:3000375|ErmB	98.776	245	3	0	1	735	1	245	0	493
1110PM10_Contig192	MGE	gene:plasmid:136914	99.084	764	6	1	350	1113	763	1	0	1371
1110PM10_Contig2220	ARG	gi|ABK33456.1|ARO:3002639|APH(3'')-Ib	100	32	0	0	1	96	236	267	2.79e-17	67.4
1110PM10_Contig2220	MGE	gene:plasmid:147126	100	293	0	0	164	456	293	1	3e-153	542
1110PM10_Contig2220	ARG	gi|AAC23556.1|ARO:3002660|APH(6)-Id	100	152	0	0	1	456	1	152	1.2e-111	314
1110PM10_scaffold1984_1	ARG	gi|NP_863643.1|ARO:3002597|AAC(6')-Ie-APH(2'')-Ia	100	97	0	0	1	291	1	97	3.55e-66	202
1110PM10_scaffold1984_1	MGE	gene:plasmid:90998	100	395	0	0	293	687	405	11	0	730
1110PM10_scaffold2030_1	ARG	gi|CAL44992.1|ARO:3002835|lnuA	100	39	0	0	268	152	123	161	2.22e-23	84
1110PM10_scaffold2030_1	ARG	gi|CAL44992.1|ARO:3002835|lnuA	99.379	161	1	0	1	483	1	161	1.68e-120	333
1110PM10_scaffold2030_1	MGE	gene:plasmid:118111	99.794	486	1	0	233	718	1	486	0	893
1110PM10_scaffold662_3	ARG	gi|NP_052129.1|ARO:3000979|TEM-116	100	286	0	0	1	858	1	286	0	560
1110PM10_scaffold662_3	MGE	gene:plasmid:28582	100	861	0	0	884	1744	861	1	0	1591
1110PM10_scaffold703_3	ARG	gi|AAZ42322.1|ARO:3003836|qacH	71.875	96	27	0	1	288	1	96	1.26e-48	147
1110PM10_scaffold703_3	ARG	gi|AEJ33969.1|ARO:3000410|sul1	100	279	0	0	1	837	1	279	0	553
1110PM10_scaffold703_3	MGE	gene:plasmid:19632	100	867	0	0	1695	2561	867	1	0	1602
1110PM10_scaffold717_1	MGE	gene:plasmid:154475	91.406	128	0	1	19	146	117	1	1.2e-39	165
1110PM10_scaffold717_1	ARG	gi|CAC41371.1|ARO:3000196|tet32	99.099	222	2	0	1	666	418	639	4.05e-165	466
1110PM10_scaffold831_3	ARG	gi|AGV10830.1|ARO:3002647|APH(3')-IIIa	100	264	0	0	1	792	1	264	0	536
1110PM10_scaffold831_3	MGE	gene:plasmid:152258	100	795	0	0	190	984	795	1	0	1469
1110PM10_scaffold948	ARG	gi|YP_724476.1|ARO:3003109|msrE	100	137	0	0	1	411	355	491	1.59e-96	283
1110PM10_scaffold948	ARG	gi|ANP63073.1|ARO:3003741|mphD	99.66	294	1	0	1	882	1	294	0	598
1110PM10_scaffold948	MGE	gene:plasmid:14321	99.841	630	1	0	955	1584	630	1	0	1158
1110PM2.5_scaffold603_3	ARG	gi|NP_052129.1|ARO:3000979|TEM-116	100	286	0	0	1	858	1	286	0	560
1110PM2.5_scaffold603_3	MGE	gene:plasmid:28582	100	861	0	0	1124	1984	861	1	0	1591
1110PM2.5_scaffold845_3	ARG	gi|AAD25538.1|ARO:3000174|tet(G)	60.294	68	27	0	1	204	318	385	1.22e-22	85.5
1110PM2.5_scaffold845_3	MGE	gene:plasmid:16984	95.575	339	0	1	139	477	1	324	3.18e-149	529
1111PM10_Contig11498	MGE	gene:plasmid:109148	98.907	183	2	0	7	189	1	183	1.06e-88	327
1111PM10_Contig11498	ARG	gi|AAL59753.1|ARO:3000412|sul2	100	147	0	0	1	441	1	147	9.61e-103	291
1111PM10_Contig6940	ARG	gi|AAC23556.1|ARO:3002660|APH(6)-Id	100	70	0	0	1	210	1	70	9.15e-48	148
1111PM10_Contig6940	MGE	gene:plasmid:140945	100	174	0	0	39	212	174	1	5.7e-87	322
1111PM10_Contig6940	ARG	gi|ABK33456.1|ARO:3002639|APH(3'')-Ib	99.422	173	1	0	1	519	95	267	2.87e-125	349
1111PM10_Contig88087	ARG	gi|YP_008997281.1|ARO:3002626|ANT(6)-Ia	100	33	0	0	1	99	1	33	6.01e-16	63.9
1111PM10_Contig88087	MGE	gene:plasmid:152254	100	114	0	0	45	158	114	1	5.82e-54	211
1111PM10_scaffold10_9	ARG	gi|NP_415632.1|ARO:3003844|mfd	82.04	1147	206	0	1	3441	1	1147	0	1966
1111PM10_scaffold10_9	MGE	gene:proph:169512	82.909	1375	227	8	41972	43342	1371	1	0	1230
1111PM10_scaffold1403_1	ARG	gi|AAF86219.1|ARO:3000375|ErmB	98.565	209	3	0	1	627	1	209	3.69e-152	418
1111PM10_scaffold1403_1	MGE	gene:plasmid:136913	95.652	115	1	1	723	837	111	1	1.19e-44	182
1111PM10_scaffold14_13	ARG	gi|AAC75137.1|ARO:3000794|mdtC	82.463	268	47	0	1	804	1	268	4.41e-138	410
1111PM10_scaffold14_13	MGE	gene:plasmid:22212	73.502	2853	618	113	10	2793	250	3033	0	953
1111PM10_scaffold14_13	ARG	gi|AAC75136.1|ARO:3000793|mdtB	82.755	951	164	0	1	2853	90	1040	0	1479
1111PM10_scaffold14_14	ARG	gi|AAC75136.1|ARO:3000793|mdtB	77.358	53	12	0	61	219	988	1040	1.18e-22	85.5
1111PM10_scaffold14_14	ARG	gi|YP_490321.1|ARO:3000828|baeR	79.06	234	46	2	10	705	8	240	1.83e-117	331
1111PM10_scaffold14_14	ARG	gi|BAA15934.1|ARO:3000829|baeS	68.352	455	136	3	22	1371	7	458	0	602
1111PM10_scaffold14_14	ARG	gi|AAC75138.1|ARO:3001330|mdtD	73.81	462	120	1	19	1401	7	468	0	587
1111PM10_scaffold14_14	ARG	gi|AAC75137.1|ARO:3000794|mdtC	80.059	1023	199	1	1	3054	1	1023	0	1529
1111PM10_scaffold14_14	MGE	gene:plasmid:135601	96.053	76	3	0	11684	11759	1	76	7.79e-26	124
1111PM10_scaffold1_10	ARG	gi|NP_309766.1|ARO:3000676|H-NS	67.647	136	41	2	1	399	1	136	9.22e-46	142
1111PM10_scaffold1_10	MGE	gene:proph:173726	75.312	1523	352	21	8164	9674	1525	15	0	708
1111PM10_scaffold1_6	ARG	gi|NP_415434.1|ARO:3003950|msbA	88.488	582	67	0	1	1746	1	582	0	1002
1111PM10_scaffold1_6	MGE	gene:proph:163818	82.024	2292	394	17	27055	29337	1	2283	0	1934
1111PM10_scaffold305_3	ARG	gi|AAO16462.1|ARO:3000167|tet(C)	100	47	0	0	1	141	142	188	6.97e-28	97.4
1111PM10_scaffold305_3	MGE	gene:plasmid:85080	100	369	0	0	1373	1741	369	1	0	682
1111PM10_scaffold305_6	ARG	gi|WP_000572405.1|ARO:3002644|APH(3')-IIa	100	264	0	0	1	792	1	264	0	535
1111PM10_scaffold305_6	ARG	gi|NP_052129.1|ARO:3000979|TEM-116	100	286	0	0	1	858	1	286	0	560
1111PM10_scaffold305_6	MGE	gene:plasmid:28582	100	861	0	0	1214	2074	861	1	0	1591
1111PM10_scaffold53_11	ARG	gi|CAA67349.1|ARO:3003359|Streptomyces	78.313	249	54	0	1	747	1	249	7.61e-111	321
1111PM10_scaffold53_11	MGE	gene:plasmid:21818	72.135	1920	416	95	13269	15133	31	1886	1.22e-130	472
1111PM10_scaffold564	ARG	gi|CAA67349.1|ARO:3003359|Streptomyces	80.556	36	7	0	1	108	1	36	3.28e-15	62.4
1111PM10_scaffold564	MGE	gene:proph:176835	100	72	0	0	4612	4683	1	72	2e-29	134
1111PM10_scaffold5854	ARG	gi|AGV10830.1|ARO:3002647|APH(3')-IIIa	100	264	0	0	1	792	1	264	0	536
1111PM10_scaffold5854	MGE	gene:plasmid:152258	99.874	795	1	0	49	843	1	795	0	1463
1111PM10_scaffold59_6	ARG	gi|AAC43550.1|ARO:3003967|lrfA	60.517	271	107	0	88	900	32	302	4.83e-68	223
1111PM10_scaffold59_6	MGE	gene:plasmid:125026	79.4	1000	178	23	7784	8769	43	1028	0	680
1111PM2.5_Contig30	ARG	gi|AAO16462.1|ARO:3000167|tet(C)	100	47	0	0	1	141	142	188	6.97e-28	97.4
1111PM2.5_Contig30	ARG	gi|CAE51638.1|ARO:3002641|APH(3')-Ia	98.524	271	4	0	1	813	1	271	0	560
1111PM2.5_Contig30	MGE	gene:plasmid:88437	96.087	1150	44	1	4416	5565	1149	1	0	1873
1111PM2.5_Contig30243	ARG	gi|YP_724476.1|ARO:3003109|msrE	100	80	0	0	1	240	412	491	1.66e-51	164
1111PM2.5_Contig30243	ARG	gi|ANP63073.1|ARO:3003741|mphD	98.98	98	1	0	1	294	1	98	7.72e-68	201
1111PM2.5_Contig30243	MGE	gene:plasmid:14320	100	247	0	0	62	308	247	1	1.2e-127	457
1113PM10_Contig129	MGE	gene:plasmid:14321	100	630	0	0	232	861	630	1	0	1164
1113PM10_Contig129	ARG	gi|ANP63073.1|ARO:3003741|mphD	100	294	0	0	1	882	1	294	0	600
1113PM10_Contig129	ARG	gi|YP_724476.1|ARO:3003109|msrE	100	419	0	0	1	1257	73	491	0	859
1113PM10_scaffold703_1	ARG	gi|NP_052129.1|ARO:3000979|TEM-116	100	274	0	0	1	822	13	286	0	536
1113PM10_scaffold703_1	MGE	gene:plasmid:28582	100	825	0	0	2103	2927	861	37	0	1524
1113PM2.5_scaffold11331_1	MGE	gene:plasmid:14320	100	247	0	0	16	262	1	247	6.09e-128	457
1113PM2.5_scaffold11331_1	ARG	gi|ANP63073.1|ARO:3003741|mphD	100	95	0	0	1	285	1	95	6.81e-66	196
1113PM2.5_scaffold1953	ARG	gi|NP_052129.1|ARO:3000979|TEM-116	99.65	286	1	0	1	858	1	286	0	560
1113PM2.5_scaffold1953	MGE	gene:plasmid:85078	99.884	861	1	0	140	1000	1	861	0	1585
1113PM2.5_scaffold549_4	ARG	gi|CAA67349.1|ARO:3003359|Streptomyces	77.582	397	88	1	1	1188	1	397	0	544
1113PM2.5_scaffold549_4	MGE	gene:plasmid:21818	72.083	1920	417	95	2313	4177	1886	31	2.27e-129	466
1116PM10_Contig1078	ARG	gi|NP_863643.1|ARO:3002597|AAC(6')-Ie-APH(2'')-Ia	100	123	0	0	1	369	1	123	5.57e-87	257
1116PM10_Contig1078	MGE	gene:proph:167230	100	390	0	0	372	761	393	4	0	721
1116PM10_Contig188	ARG	gi|ANP63073.1|ARO:3003741|mphD	100	108	0	0	1	324	1	108	9.52e-76	222
1116PM10_Contig188	ARG	gi|YP_724476.1|ARO:3003109|msrE	100	253	0	0	1	759	239	491	0	519
1116PM10_Contig188	MGE	gene:plasmid:14320	100	247	0	0	805	1051	1	247	2.36e-127	457
1116PM10_Contig2634	MGE	gene:plasmid:140956	100	219	0	0	373	591	219	1	4.55e-112	405
1116PM10_Contig2634	ARG	gi|ABK33456.1|ARO:3002639|APH(3'')-Ib	98.477	197	3	0	22	612	1	197	8.52e-144	397
1116PM10_Contig300	ARG	gi|ANP63073.1|ARO:3003741|mphD	100	96	0	0	1	288	199	294	1.32e-65	196
1116PM10_Contig300	MGE	gene:plasmid:87163	95.826	551	23	0	1	551	62	612	0	891
1116PM10_Contig413	ARG	gi|AAO16462.1|ARO:3000167|tet(C)	88.235	34	2	1	1	102	59	90	1.98e-14	59.3
1116PM10_Contig413	MGE	gene:proph:176833	100	73	0	0	677	749	73	1	1.04e-30	135
1116PM10_Contig5712	ARG	gi|CAA70208.1|ARO:3000250|ErmC	99.219	128	1	0	1	384	1	128	1.86e-90	258
1116PM10_Contig5712	MGE	gene:plasmid:151640	98.333	60	1	0	445	504	60	1	4.26e-22	106
1116PM10_Contig944	MGE	gene:plasmid:109148	98.907	183	2	0	129	311	1	183	1.31e-88	327
1116PM10_Contig944	ARG	gi|AAL59753.1|ARO:3000412|sul2	100	137	0	0	1	411	1	137	8.94e-95	271
1116PM10_scaffold18_1	ARG	gi|ADA79630.1|ARO:3001037|TEM-171	100	286	0	0	1	858	1	286	0	561
1116PM10_scaffold18_1	MGE	gene:plasmid:14301	99.541	871	4	0	1643	2513	1	871	0	1587
1116PM10_scaffold18_4	ARG	gi|AAD25538.1|ARO:3000174|tet(G)	62.609	115	43	0	1	345	271	385	2.23e-47	153
1116PM10_scaffold18_4	MGE	gene:plasmid:85080	100	369	0	0	196	564	1	369	0	682
1116PM10_scaffold18_5	ARG	gi|AAO16462.1|ARO:3000167|tet(C)	100	47	0	0	1	141	142	188	6.97e-28	97.4
1116PM10_scaffold18_5	MGE	gene:plasmid:88437	96.087	1150	44	1	514	1663	1149	1	0	1873
1116PM10_scaffold2095	ARG	gi|CAL44992.1|ARO:3002835|lnuA	99.379	161	1	0	157	639	1	161	3.96e-121	337
1116PM10_scaffold2095	MGE	gene:plasmid:118111	99.794	486	1	0	159	644	1	486	0	893
1116PM10_scaffold2499	MGE	gene:plasmid:15660	100	255	0	0	82	336	1	255	6.1e-132	472
1116PM10_scaffold2499	ARG	gi|AAU10334.1|ARO:3002628|aad(6)	99.167	120	1	0	1	360	157	276	3.39e-86	248
1116PM10_scaffold2499	ARG	gi|AAB53445.1|ARO:3002897|SAT-4	98.734	158	2	0	1	474	1	158	2.66e-108	302
1116PM10_scaffold687_2	ARG	gi|CAE51638.1|ARO:3002641|APH(3')-Ia	98.524	271	4	0	1	813	1	271	0	560
1116PM10_scaffold687_2	MGE	gene:plasmid:122686	99.755	816	2	0	56	871	1	816	0	1496
1116PM10_scaffold713_2	ARG	gi|AAF86219.1|ARO:3000375|ErmB	98.367	245	4	0	1	735	1	245	3.09e-180	491
1116PM10_scaffold713_2	MGE	gene:plasmid:136914	99.346	764	4	1	594	1357	1	763	0	1382
1116PM10_scaffold84_1	MGE	gene:plasmid:158557	100	172	0	0	20	191	1	172	9.88e-86	318
1116PM10_scaffold84_1	ARG	gi|AEJ33969.1|ARO:3000410|sul1	100	206	0	0	1	618	74	279	8e-150	413
1116PM10_scaffold84_5	ARG	gi|AAZ42322.1|ARO:3003836|qacH	71.875	96	27	0	1	288	1	96	1.26e-48	147
1116PM10_scaffold84_5	MGE	gene:plasmid:16977	100	435	0	0	34	468	1	435	0	804
1116PM10_scaffold84_6	ARG	gi|AEJ33969.1|ARO:3000410|sul1	99.145	117	1	0	16	366	2	118	2.67e-80	234
1116PM10_scaffold84_6	MGE	gene:plasmid:82856	99.747	396	1	0	214	609	1	396	0	726
1116PM2.5_Contig10346	ARG	gi|AAZ42322.1|ARO:3003836|qacH	71.875	96	27	0	1	288	1	96	1.26e-48	147
1116PM2.5_Contig10346	MGE	gene:plasmid:16977	100	435	0	0	58	492	435	1	0	804
1116PM2.5_Contig125	ARG	gi|ANP63073.1|ARO:3003741|mphD	100	294	0	0	1	882	1	294	0	600
1116PM2.5_Contig125	ARG	gi|YP_724476.1|ARO:3003109|msrE	100	491	0	0	1	1473	1	491	0	1000
1116PM2.5_Contig125	MGE	gene:plasmid:14319	100	1491	0	0	67	1557	1	1491	0	2754
1116PM2.5_Contig17752	ARG	gi|CAJ67339.1|ARO:3000186|tetM	94.643	56	3	0	1	168	584	639	8.69e-34	116
1116PM2.5_Contig17752	MGE	gene:plasmid:133208	100	189	0	0	27	215	189	1	1.69e-95	350
1116PM2.5_Contig1809	ARG	gi|ABK33456.1|ARO:3002639|APH(3'')-Ib	99.251	267	2	0	49	849	1	267	0	539
1116PM2.5_Contig1809	MGE	gene:plasmid:91789	99.878	819	1	0	34	852	1	819	0	1507
1116PM2.5_Contig1969	ARG	gi|AAC23556.1|ARO:3002660|APH(6)-Id	99.609	256	1	0	1	768	23	278	0	520
1116PM2.5_Contig1969	MGE	gene:plasmid:92162	100	773	0	0	175	947	837	65	0	1428
1116PM2.5_Contig3166	ARG	gi|CAL44992.1|ARO:3002835|lnuA	100	161	0	0	1	483	1	161	3.98e-121	334
1116PM2.5_Contig3166	MGE	gene:plasmid:118111	100	486	0	0	228	713	486	1	0	898
1116PM2.5_Contig588	MGE	gene:plasmid:87720	97.073	410	12	0	1	410	39	448	0	691
1116PM2.5_Contig588	ARG	gi|CCW43444.1|ARO:3002255|CARB-16	100	298	0	0	1	894	1	298	0	611
1116PM2.5_Contig8877	MGE	gene:plasmid:16984	95.441	329	0	1	1	329	314	1	9.15e-144	510
1116PM2.5_Contig8877	ARG	gi|AAD25538.1|ARO:3000174|tet(G)	62.5	112	42	0	1	336	274	385	7.1e-46	149
1116PM2.5_scaffold1315_2	MGE	gene:plasmid:135601	96.053	76	3	0	105	180	76	1	1.35e-27	124
1116PM2.5_scaffold1315_2	ARG	gi|AML99881.1|ARO:3001327|mdtK	82.609	69	12	0	34	240	1	69	8.83e-36	122
1116PM2.5_scaffold2100	ARG	gi|AGV10830.1|ARO:3002647|APH(3')-IIIa	100	264	0	0	1	792	1	264	0	536
1116PM2.5_scaffold2100	MGE	gene:plasmid:152258	100	795	0	0	140	934	1	795	0	1469
1116PM2.5_scaffold4091	ARG	gi|AAF86219.1|ARO:3000375|ErmB	97.551	245	6	0	1	735	1	245	1.47e-178	486
1116PM2.5_scaffold4091	MGE	gene:plasmid:136914	99.6	750	3	0	58	807	14	763	0	1369
1116PM2.5_scaffold429_1	ARG	gi|AAD25538.1|ARO:3000174|tet(G)	62.105	95	35	1	10	294	3	96	5.68e-36	123
1116PM2.5_scaffold429_1	ARG	gi|CAA23899.1|ARO:3002683|catI	100	219	0	0	1	657	1	219	5.53e-171	465
1116PM2.5_scaffold429_1	MGE	gene:plasmid:84455	100	660	0	0	124	783	660	1	0	1219
1116PM2.5_scaffold518_1	ARG	gi|AEJ33969.1|ARO:3000410|sul1	100	278	0	0	16	849	2	279	0	551
1116PM2.5_scaffold518_1	MGE	gene:plasmid:14308	99.906	1069	1	0	1830	2898	1	1069	0	1969
1116PM2.5_scaffold709_2	ARG	gi|AAL59753.1|ARO:3000412|sul2	100	271	0	0	1	813	1	271	1.74e-180	493
1116PM2.5_scaffold709_2	MGE	gene:plasmid:92160	100	816	0	0	469	1284	1	816	0	1507
1116PM2.5_scaffold814_3	ARG	gi|ADA79630.1|ARO:3001037|TEM-171	100	286	0	0	1	858	1	286	0	561
1116PM2.5_scaffold814_3	MGE	gene:plasmid:14301	99.541	871	4	0	95	965	871	1	0	1587
1121PM10_Contig361	ARG	gi|YP_008997281.1|ARO:3002626|ANT(6)-Ia	100	287	0	0	1	861	1	287	0	585
1121PM10_Contig361	MGE	gene:plasmid:152253	100	735	0	0	1321	2055	735	1	0	1358
1121PM10_scaffold1253_1	ARG	gi|AAU10334.1|ARO:3002628|aad(6)	100	163	0	0	1	489	114	276	6.87e-123	343
1121PM10_scaffold1253_1	ARG	gi|AAB53445.1|ARO:3002897|SAT-4	98.889	180	2	0	1	540	1	180	5.95e-126	348
1121PM10_scaffold1253_1	ARG	gi|AGV10830.1|ARO:3002647|APH(3')-IIIa	100	264	0	0	1	792	1	264	0	536
1121PM10_scaffold1253_1	MGE	gene:plasmid:152258	100	795	0	0	1126	1920	1	795	0	1469
1121PM10_scaffold1980_2	ARG	gi|CAA67349.1|ARO:3003359|Streptomyces	67.254	397	125	4	1	1182	1	395	3.63e-178	498
1121PM10_scaffold1980_2	MGE	gene:plasmid:123884	77.982	1199	238	23	97	1285	1226	44	0	728
1121PM10_scaffold202_9	ARG	gi|ANP63073.1|ARO:3003741|mphD	100	294	0	0	1	882	1	294	0	600
1121PM10_scaffold202_9	ARG	gi|YP_724476.1|ARO:3003109|msrE	100	491	0	0	1	1473	1	491	0	1000
1121PM10_scaffold202_9	MGE	gene:plasmid:14319	100	1491	0	0	2048	3538	1491	1	0	2754
1121PM10_scaffold2595_2	ARG	gi|ABK33456.1|ARO:3002639|APH(3'')-Ib	99.251	267	2	0	16	816	1	267	0	539
1121PM10_scaffold2595_2	ARG	gi|AAC23556.1|ARO:3002660|APH(6)-Id	99.64	278	1	0	1	834	1	278	0	568
1121PM10_scaffold2595_2	MGE	gene:plasmid:91790	100	846	0	0	280	1125	846	1	0	1563
1121PM10_scaffold260_5	ARG	gi|AAA22851.1|ARO:3000179|tet(L)	99.127	458	4	0	1	1374	1	458	0	877
1121PM10_scaffold260_5	MGE	gene:plasmid:19872	99.789	1422	3	0	421	1842	1422	1	0	2610
1121PM10_scaffold313_2	ARG	gi|AAO16462.1|ARO:3000167|tet(C)	100	47	0	0	1	141	142	188	6.97e-28	97.4
1121PM10_scaffold313_2	ARG	gi|ADA79630.1|ARO:3001037|TEM-171	100	286	0	0	1	858	1	286	0	561
1121PM10_scaffold313_2	MGE	gene:plasmid:88437	96.087	1150	44	1	4721	5870	1149	1	0	1873
1121PM10_scaffold396_4	ARG	gi|AEJ33969.1|ARO:3000410|sul1	100	278	0	0	16	849	2	279	0	551
1121PM10_scaffold396_4	MGE	gene:plasmid:92416	100	838	0	0	1022	1859	840	3	0	1548
1121PM10_scaffold396_6	ARG	gi|AAZ42322.1|ARO:3003836|qacH	71.875	96	27	0	1	288	1	96	1.24e-48	147
1121PM10_scaffold396_6	MGE	gene:plasmid:16977	100	430	0	0	1	430	430	1	0	795
1121PM10_scaffold4210	ARG	gi|AAD25063.1|ARO:3000183|tet(Z)	99.408	169	1	0	97	603	1	169	8.06e-104	300
1121PM10_scaffold4210	MGE	gene:plasmid:14738	100	600	0	0	609	1208	1	600	0	1109
1121PM10_scaffold4799_1	ARG	gi|AAA98096.1|ARO:3000595|ErmT	99.107	224	2	0	1	672	1	224	4.42e-165	451
1121PM10_scaffold4799_1	MGE	gene:plasmid:19747	99.702	672	2	0	715	1386	1	672	0	1230
1121PM10_scaffold500_1	ARG	gi|AAF86219.1|ARO:3000375|ErmB	97.959	245	5	0	1	735	1	245	5.34e-180	490
1121PM10_scaffold500_1	MGE	gene:plasmid:136914	98.691	764	9	1	1151	1914	1	763	0	1354
1121PM10_scaffold500_6	ARG	gi|CAL44992.1|ARO:3002835|lnuA	100	161	0	0	1	483	1	161	3.98e-121	334
1121PM10_scaffold500_6	MGE	gene:plasmid:118111	100	486	0	0	152	637	486	1	0	898
1121PM10_scaffold577	ARG	gi|AAL59753.1|ARO:3000412|sul2	100	271	0	0	49	861	1	271	1.99e-180	494
1121PM10_scaffold577	MGE	gene:plasmid:91577	100	1494	0	0	1464	2957	1	1494	0	2760
1121PM10_scaffold61_2	ARG	gi|CAA67349.1|ARO:3003359|Streptomyces	77.582	397	88	1	1	1188	1	397	0	544
1121PM10_scaffold61_2	MGE	gene:plasmid:21818	72.135	1920	416	95	7351	9215	31	1886	8.34e-131	472
1121PM10_scaffold6678	MGE	gene:plasmid:19953	99.565	460	1	1	672	1131	1	459	0	837
1121PM10_scaffold6678	ARG	gi|YP_003283625.1|ARO:3000178|tet(K)	100	401	0	0	1	1203	59	459	0	582
1121PM10_scaffold700_3	ARG	gi|CAA57985.1|ARO:3000250|ErmC	99.405	168	1	0	1	504	77	244	1.1e-107	304
1121PM10_scaffold700_3	MGE	gene:plasmid:151639	99.695	984	0	3	864	1847	1	981	0	1797
1121PM10_scaffold7856	ARG	gi|CAE51638.1|ARO:3002641|APH(3')-Ia	99.262	271	2	0	1	813	1	271	0	563
1121PM10_scaffold7856	MGE	gene:plasmid:122686	99.51	816	4	0	108	923	1	816	0	1485
1121PM10_scaffold808_3	ARG	gi|NP_863643.1|ARO:3002597|AAC(6')-Ie-APH(2'')-Ia	100	479	0	0	1	1437	1	479	0	939
1121PM10_scaffold808_3	MGE	gene:plasmid:28714	100	1445	0	0	170	1614	1445	1	0	2669
1121PM10_scaffold9914	ARG	gi|CAJ67339.1|ARO:3000186|tetM	86.831	243	32	0	1	729	1	243	1.25e-136	394
1121PM10_scaffold9914	MGE	gene:plasmid:133226	98.851	87	1	0	747	833	87	1	8.32e-37	156
1121PM2.5_Contig10597	MGE	gene:plasmid:133226	96.429	84	3	0	1	84	4	87	5.87e-32	139
1121PM2.5_Contig10597	ARG	gi|CAJ67339.1|ARO:3000186|tetM	87.629	194	24	0	1	582	1	194	2.42e-112	330
1121PM2.5_Contig122	ARG	gi|AAA22851.1|ARO:3000179|tet(L)	99.345	458	3	0	1	1374	1	458	0	879
1121PM2.5_Contig122	MGE	gene:plasmid:19872	99.859	1422	2	0	1025	2446	1422	1	0	2615
1121PM2.5_Contig1459	ARG	gi|ABK33456.1|ARO:3002639|APH(3'')-Ib	100	122	0	0	1	366	146	267	1.92e-86	249
1121PM2.5_Contig1459	ARG	gi|AAC23556.1|ARO:3002660|APH(6)-Id	99.638	276	1	0	1	828	3	278	0	563
1121PM2.5_Contig1459	MGE	gene:plasmid:91790	100	846	0	0	112	957	846	1	0	1563
1121PM2.5_Contig15242	ARG	gi|AAB53445.1|ARO:3002897|SAT-4	98.889	180	2	0	19	558	1	180	4.69e-126	348
1121PM2.5_Contig15242	MGE	gene:plasmid:152257	100	543	0	0	60	602	543	1	0	1003
1121PM2.5_Contig2405	ARG	gi|AGV10830.1|ARO:3002647|APH(3')-IIIa	100	251	0	0	1	753	14	264	0	510
1121PM2.5_Contig2405	MGE	gene:plasmid:151292	100	758	0	0	359	1116	786	29	0	1400
1121PM2.5_Contig264	ARG	gi|AAL59753.1|ARO:3000412|sul2	100	271	0	0	1	813	1	271	1.74e-180	493
1121PM2.5_Contig264	MGE	gene:plasmid:92160	100	816	0	0	96	911	1	816	0	1507
1121PM2.5_Contig275	ARG	gi|AAO16462.1|ARO:3000167|tet(C)	100	47	0	0	1	141	142	188	6.97e-28	97.4
1121PM2.5_Contig275	MGE	gene:plasmid:88437	96.087	1150	44	1	1027	2176	1149	1	0	1873
1121PM2.5_Contig377	ARG	gi|NP_863643.1|ARO:3002597|AAC(6')-Ie-APH(2'')-Ia	100	479	0	0	1	1437	1	479	0	939
1121PM2.5_Contig377	MGE	gene:plasmid:28714	100	1445	0	0	32	1476	1445	1	0	2669
1121PM2.5_Contig5550	ARG	gi|AAA98096.1|ARO:3000595|ErmT	99.18	244	2	0	1	732	1	244	1.3e-179	489
1121PM2.5_Contig5550	MGE	gene:plasmid:19747	99.728	735	2	0	71	805	1	735	0	1347
1121PM2.5_scaffold1382_1	ARG	gi|CAA67349.1|ARO:3003359|Streptomyces	70.38	395	114	2	1	1176	1	395	0	514
1121PM2.5_scaffold1382_1	MGE	gene:plasmid:123884	80.546	1208	215	16	566	1764	1239	43	0	911
1121PM2.5_scaffold1670_2	ARG	gi|AAF86219.1|ARO:3000375|ErmB	98.776	245	3	0	1	735	1	245	0	493
1121PM2.5_scaffold1670_2	MGE	gene:plasmid:136914	98.953	764	7	1	208	971	763	1	0	1365
1121PM2.5_scaffold214_4	ARG	gi|ANP63073.1|ARO:3003741|mphD	100	294	0	0	1	882	1	294	0	600
1121PM2.5_scaffold214_4	ARG	gi|CCW43444.1|ARO:3002255|CARB-16	100	298	0	0	1	894	1	298	0	611
1121PM2.5_scaffold214_4	ARG	gi|YP_724476.1|ARO:3003109|msrE	100	491	0	0	1	1473	1	491	0	1000
1121PM2.5_scaffold214_4	MGE	gene:plasmid:14319	100	1491	0	0	3800	5290	1491	1	0	2754
1121PM2.5_scaffold3644_1	ARG	gi|CAL44992.1|ARO:3002835|lnuA	100	161	0	0	1	483	1	161	3.98e-121	334
1121PM2.5_scaffold3644_1	MGE	gene:plasmid:118111	100	486	0	0	319	804	1	486	0	898
1121PM2.5_scaffold648_2	ARG	gi|NP_052129.1|ARO:3000979|TEM-116	100	286	0	0	1	858	1	286	0	560
1121PM2.5_scaffold648_2	MGE	gene:plasmid:28582	100	861	0	0	437	1297	1	861	0	1591
1121PM2.5_scaffold751_2	ARG	gi|AAZ42322.1|ARO:3003836|qacH	71.875	96	27	0	1	288	1	96	1.26e-48	147
1121PM2.5_scaffold751_2	ARG	gi|AEJ33969.1|ARO:3000410|sul1	100	279	0	0	1	837	1	279	0	553
1121PM2.5_scaffold751_2	MGE	gene:plasmid:19632	100	867	0	0	1084	1950	867	1	0	1602
1126PM10_Contig149	ARG	gi|AAC23556.1|ARO:3002660|APH(6)-Id	99.623	265	1	0	1	795	1	265	0	543
1126PM10_Contig149	ARG	gi|ABK33456.1|ARO:3002639|APH(3'')-Ib	99.251	267	2	0	130	930	1	267	0	540
1126PM10_Contig149	MGE	gene:plasmid:91789	99.878	819	1	0	797	1615	819	1	0	1507
1126PM10_Contig2	ARG	gi|AAC36883.1|ARO:3000896|TEM-26	100	32	0	0	1	96	1	32	1.08e-19	73.9
1126PM10_Contig2	ARG	gi|AAO16462.1|ARO:3000167|tet(C)	100	47	0	0	1	141	142	188	6.97e-28	97.4
1126PM10_Contig2	ARG	gi|CAD09800.1|ARO:3000873|TEM-1	100	274	0	0	1	822	13	286	0	535
1126PM10_Contig2	MGE	gene:plasmid:88437	96.087	1150	44	1	3011	4160	1149	1	0	1873
1126PM10_Contig27249	MGE	gene:plasmid:97796	99.425	174	1	0	7	180	174	1	1.53e-85	316
1126PM10_Contig27249	ARG	gi|CAC41371.1|ARO:3000196|tet32	100	66	0	0	1	198	574	639	1.63e-45	149
1126PM10_Contig6813	MGE	gene:plasmid:16984	95.441	329	0	1	1	329	314	1	9.61e-144	510
1126PM10_Contig6813	ARG	gi|AAD25538.1|ARO:3000174|tet(G)	61.983	121	46	0	1	363	265	385	6.56e-50	159
1126PM10_Contig770	ARG	gi|AAF86219.1|ARO:3000375|ErmB	97.959	245	5	0	1	735	1	245	2.15e-179	489
1126PM10_Contig770	MGE	gene:plasmid:136914	99.607	764	2	1	135	898	1	763	0	1393
1126PM10_scaffold2587	ARG	gi|AAL59753.1|ARO:3000412|sul2	99.631	271	1	0	1	813	1	271	5.74e-180	492
1126PM10_scaffold2587	MGE	gene:plasmid:92160	99.877	816	1	0	143	958	1	816	0	1502
1126PM10_scaffold327	ARG	gi|AFI72872.1|ARO:3002252|CARB-14	100	79	0	0	1	237	1	79	1.08e-53	164
1126PM10_scaffold327	ARG	gi|ANP63073.1|ARO:3003741|mphD	100	294	0	0	1	882	1	294	0	600
1126PM10_scaffold327	ARG	gi|YP_724476.1|ARO:3003109|msrE	100	491	0	0	1	1473	1	491	0	1000
1126PM10_scaffold327	MGE	gene:plasmid:14319	100	1491	0	0	2350	3840	1491	1	0	2754
1126PM2.5_Contig1014	ARG	gi|CAE51638.1|ARO:3002641|APH(3')-Ia	98.524	271	4	0	1	813	1	271	0	560
1126PM2.5_Contig1014	MGE	gene:plasmid:122686	99.755	816	2	0	193	1008	1	816	0	1496
1126PM2.5_scaffold3398	ARG	gi|AAZ42322.1|ARO:3003836|qacH	71.875	96	27	0	1	288	1	96	1.26e-48	147
1126PM2.5_scaffold3398	ARG	gi|AEJ33969.1|ARO:3000410|sul1	100	270	0	0	1	810	1	270	0	536
1126PM2.5_scaffold3398	MGE	gene:plasmid:19632	100	838	0	0	1	838	838	1	0	1548
1126PM2.5_scaffold396	ARG	gi|ANP63073.1|ARO:3003741|mphD	100	294	0	0	1	882	1	294	0	600
1126PM2.5_scaffold396	ARG	gi|YP_724476.1|ARO:3003109|msrE	100	491	0	0	1	1473	1	491	0	1000
1126PM2.5_scaffold396	MGE	gene:plasmid:14319	100	1491	0	0	782	2272	1	1491	0	2754
1126PM2.5_scaffold653	ARG	gi|AAL59753.1|ARO:3000412|sul2	100	271	0	0	1	813	1	271	1.74e-180	493
1126PM2.5_scaffold653	ARG	gi|ABK33456.1|ARO:3002639|APH(3'')-Ib	99.237	262	2	0	37	822	1	262	0	529
1126PM2.5_scaffold653	MGE	gene:proph:181867	96.154	988	37	1	864	1850	1017	30	0	1613
1126PM2.5_scaffold99_4	ARG	gi|NP_052129.1|ARO:3000979|TEM-116	100	286	0	0	1	858	1	286	0	560
1126PM2.5_scaffold99_4	MGE	gene:plasmid:28582	100	861	0	0	608	1468	1	861	0	1591
1206PM10_Contig16853	ARG	gi|AAD25538.1|ARO:3000174|tet(G)	63.889	108	39	0	1	324	278	385	5.45e-44	144
1206PM10_Contig16853	MGE	gene:plasmid:16984	95.441	329	0	1	1	329	314	1	8.95e-144	510
1206PM10_Contig4340	ARG	gi|AGV10830.1|ARO:3002647|APH(3')-IIIa	100	261	0	0	1	783	1	261	0	530
1206PM10_Contig4340	MGE	gene:plasmid:152258	100	784	0	0	105	888	1	784	0	1448
1206PM10_scaffold10_14	ARG	gi|AAC75089.1|ARO:3003577|PmrE	64.175	388	139	0	1	1164	1	388	0	518
1206PM10_scaffold10_14	MGE	gene:plasmid:134974	90.805	87	8	0	1648	1734	87	1	1.16e-24	117
1206PM10_scaffold1471_3	ARG	gi|AAL59753.1|ARO:3000412|sul2	100	271	0	0	1	813	1	271	1.74e-180	493
1206PM10_scaffold1471_3	MGE	gene:plasmid:92160	100	816	0	0	310	1125	1	816	0	1507
1206PM10_scaffold2198	ARG	gi|AAO16462.1|ARO:3000167|tet(C)	100	47	0	0	1	141	142	188	6.97e-28	97.4
1206PM10_scaffold2198	ARG	gi|ADA79630.1|ARO:3001037|TEM-171	100	286	0	0	1	858	1	286	0	561
1206PM10_scaffold2198	MGE	gene:plasmid:88437	96.087	1150	44	1	3807	4956	1149	1	0	1873
1206PM10_scaffold3122_2	ARG	gi|AAZ42322.1|ARO:3003836|qacH	71.875	96	27	0	1	288	1	96	1.26e-48	147
1206PM10_scaffold3122_2	ARG	gi|YP_001715321.1|ARO:3002601|aadA	100	263	0	0	22	810	1	263	0	526
1206PM10_scaffold3122_2	ARG	gi|AEJ33969.1|ARO:3000410|sul1	100	279	0	0	1	837	1	279	0	553
1206PM10_scaffold3122_2	MGE	gene:plasmid:19632	100	867	0	0	1616	2482	867	1	0	1602
1206PM10_scaffold506_2	ARG	gi|CCW43444.1|ARO:3002255|CARB-16	100	176	0	0	1	528	1	176	1.84e-129	361
1206PM10_scaffold506_2	ARG	gi|ANP63073.1|ARO:3003741|mphD	100	294	0	0	1	882	1	294	0	600
1206PM10_scaffold506_2	ARG	gi|YP_724476.1|ARO:3003109|msrE	100	491	0	0	1	1473	1	491	0	1000
1206PM10_scaffold506_2	MGE	gene:plasmid:14319	100	1491	0	0	2641	4131	1491	1	0	2754
1206PM10_scaffold5978_1	ARG	gi|AAC23556.1|ARO:3002660|APH(6)-Id	100	105	0	0	1	315	1	105	4.67e-75	219
1206PM10_scaffold5978_1	ARG	gi|ABK33456.1|ARO:3002639|APH(3'')-Ib	99.251	267	2	0	37	837	1	267	0	540
1206PM10_scaffold5978_1	MGE	gene:plasmid:91789	99.878	819	1	0	317	1135	819	1	0	1507
1206PM10_scaffold6555	ARG	gi|AAF86219.1|ARO:3000375|ErmB	97.959	245	5	0	1	735	1	245	2.15e-179	489
1206PM10_scaffold6555	MGE	gene:plasmid:136914	99.607	764	2	1	345	1108	763	1	0	1393
1211PM10_Contig16967	ARG	gi|AAL33886.1|ARO:3002705|floR	100	81	0	0	1	243	324	404	3.18e-36	122
1211PM10_Contig16967	MGE	gene:plasmid:91659	100	294	0	0	274	567	1	294	8.56e-154	544
1211PM10_Contig7391	ARG	gi|YP_008997281.1|ARO:3002626|ANT(6)-Ia	100	79	0	0	1	237	1	79	1.81e-52	161
1211PM10_Contig7391	MGE	gene:plasmid:152254	100	114	0	0	184	297	114	1	1.35e-53	211
1211PM10_Contig8	ARG	gi|AAO16462.1|ARO:3000167|tet(C)	100	47	0	0	1	141	142	188	6.97e-28	97.4
1211PM10_Contig8	ARG	gi|ADA79630.1|ARO:3001037|TEM-171	100	286	0	0	1	858	1	286	0	561
1211PM10_Contig8	MGE	gene:plasmid:88437	96.087	1150	44	1	339	1488	1	1149	0	1873
1211PM10_scaffold148_6	ARG	gi|ANP63073.1|ARO:3003741|mphD	100	294	0	0	1	882	1	294	0	600
1211PM10_scaffold148_6	ARG	gi|CCW43444.1|ARO:3002255|CARB-16	100	298	0	0	1	894	1	298	0	611
1211PM10_scaffold148_6	ARG	gi|YP_724476.1|ARO:3003109|msrE	100	491	0	0	1	1473	1	491	0	1000
1211PM10_scaffold148_6	MGE	gene:plasmid:14319	100	1491	0	0	4415	5905	1491	1	0	2754
1211PM10_scaffold1_10	ARG	gi|AAC09015.1|ARO:3002481|AER-1	61.45	262	98	1	70	846	37	298	1.01e-117	337
1211PM10_scaffold1_10	MGE	gene:plasmid:21572	91.696	843	70	0	38213	39055	1	843	0	1170
1211PM10_scaffold1_15	ARG	gi|AAD01867.1|ARO:3002875|dfrE	63.399	153	56	0	334	792	1	153	1.55e-71	213
1211PM10_scaffold1_15	ARG	gi|NP_250708.1|ARO:3002983|amrB	64.98	1008	350	3	1	3024	1	1005	0	1228
1211PM10_scaffold1_15	MGE	gene:plasmid:145295	79.296	1647	303	35	198376	200003	1628	1	0	1118
1211PM10_scaffold1_3	ARG	gi|YP_001706894.1|ARO:3000777|adeF	60.245	327	130	0	154	1134	54	380	1.76e-132	384
1211PM10_scaffold1_3	ARG	gi|YP_001706893.1|ARO:3000778|adeG	79.003	1043	217	1	1	3129	1	1041	0	1506
1211PM10_scaffold1_3	MGE	gene:plasmid:22127	91.389	3147	269	2	134794	137939	1	3146	0	4309
1211PM10_scaffold1_4	ARG	gi|NP_251216.1|ARO:3004075|MuxC	63.403	1011	364	3	1	3018	1	1010	0	1186
1211PM10_scaffold1_4	ARG	gi|NP_251217.1|ARO:3004074|MuxB	73.255	1017	269	1	1	3051	1	1014	0	1341
1211PM10_scaffold1_4	MGE	gene:plasmid:22213	88.878	3102	341	4	22379	25478	1	3100	0	3814
1211PM10_scaffold1_5	ARG	gi|AAQ08905.1|ARO:3001808|OXA-60	83.764	271	44	0	1	813	1	271	5.87e-174	477
1211PM10_scaffold1_5	ARG	gi|AAC60780.1|ARO:3003049|rosB	65.868	334	111	1	1	1002	1	331	4.52e-117	349
1211PM10_scaffold1_5	MGE	gene:plasmid:21254	84.482	3454	491	41	280120	283552	1	3430	0	3367
1211PM10_scaffold2012_2	ARG	gi|AAF86219.1|ARO:3000375|ErmB	98.367	245	4	0	1	735	1	245	3.09e-180	491
1211PM10_scaffold2012_2	MGE	gene:plasmid:136914	99.346	764	4	1	400	1163	1	763	0	1382
1211PM10_scaffold2389	ARG	gi|ABK33456.1|ARO:3002639|APH(3'')-Ib	99.251	267	2	0	1	801	1	267	0	539
1211PM10_scaffold2389	ARG	gi|AAC23556.1|ARO:3002660|APH(6)-Id	99.64	278	1	0	1	834	1	278	0	568
1211PM10_scaffold2389	MGE	gene:plasmid:91790	100	846	0	0	143	988	846	1	0	1563
1211PM10_scaffold23_1	ARG	gi|AAC60781.1|ARO:3003048|rosA	63.171	391	138	4	97	1263	24	410	2.51e-136	394
1211PM10_scaffold23_1	MGE	gene:plasmid:145278	87.22	2363	298	4	30109	32469	2361	1	0	2687
1211PM10_scaffold328_2	ARG	gi|AGV10830.1|ARO:3002647|APH(3')-IIIa	100	264	0	0	1	792	1	264	0	536
1211PM10_scaffold328_2	MGE	gene:plasmid:152258	100	795	0	0	137	931	1	795	0	1469
1211PM10_scaffold389_1	ARG	gi|AAA22851.1|ARO:3000179|tet(L)	99.345	458	3	0	1	1374	1	458	0	881
1211PM10_scaffold389_1	MGE	gene:plasmid:19872	99.648	1422	5	0	609	2030	1422	1	0	2599
1211PM10_scaffold472_3	ARG	gi|AAZ42322.1|ARO:3003836|qacH	71.739	46	13	0	1	138	51	96	5.16e-21	75.5
1211PM10_scaffold472_3	ARG	gi|AEJ33969.1|ARO:3000410|sul1	100	279	0	0	1	837	1	279	0	553
1211PM10_scaffold472_3	MGE	gene:plasmid:19632	100	867	0	0	165	1031	1	867	0	1602
1211PM10_scaffold4_1	ARG	gi|AAD12233.1|ARO:3001417|OXA-22	83.658	257	38	1	67	837	22	274	1.02e-164	454
1211PM10_scaffold4_1	MGE	gene:plasmid:21046	87.627	2368	279	12	12438	14801	2358	1	0	2737
1211PM10_scaffold615_2	ARG	gi|AAL59753.1|ARO:3000412|sul2	100	271	0	0	1	813	1	271	1.74e-180	493
1211PM10_scaffold615_2	MGE	gene:plasmid:91577	100	1494	0	0	1643	3136	1494	1	0	2760
1211PM2.5_Contig11074	ARG	gi|ABK33456.1|ARO:3002639|APH(3'')-Ib	99.17	241	2	0	22	744	1	241	2.5e-178	487
1211PM2.5_Contig11074	MGE	gene:plasmid:91789	100	740	0	0	9	748	1	740	0	1367
1211PM2.5_Contig21028	ARG	gi|ABK33456.1|ARO:3002639|APH(3'')-Ib	100	38	0	0	1	114	230	267	2.06e-21	78.6
1211PM2.5_Contig21028	MGE	gene:plasmid:147126	100	293	0	0	119	411	1	293	3.23e-153	542
1211PM2.5_Contig21028	ARG	gi|AAC23556.1|ARO:3002660|APH(6)-Id	100	159	0	0	1	477	1	159	1.17e-116	327
1211PM2.5_Contig2852	ARG	gi|ABG49324.1|ARO:3002609|aadA9	73.529	68	18	0	1	204	1	68	1.65e-31	107
1211PM2.5_Contig2852	MGE	gene:plasmid:14308	99.799	993	2	0	1	993	993	1	0	1823
1211PM2.5_Contig78	ARG	gi|ANP63073.1|ARO:3003741|mphD	100	294	0	0	1	882	1	294	0	600
1211PM2.5_Contig78	ARG	gi|YP_724476.1|ARO:3003109|msrE	100	491	0	0	1	1473	1	491	0	1000
1211PM2.5_Contig78	MGE	gene:plasmid:14319	100	1491	0	0	2029	3519	1491	1	0	2754
1211PM2.5_Contig9640	ARG	gi|CAL44992.1|ARO:3002835|lnuA	98.758	161	2	0	1	483	1	161	1.89e-119	330
1211PM2.5_Contig9640	MGE	gene:plasmid:118111	99.383	486	3	0	213	698	486	1	0	881
1211PM2.5_scaffold12022	ARG	gi|AGV10830.1|ARO:3002647|APH(3')-IIIa	100	254	0	0	1	762	11	264	0	515
1211PM2.5_scaffold12022	MGE	gene:plasmid:151292	100	767	0	0	146	912	786	20	0	1417
1211PM2.5_scaffold1650_4	ARG	gi|AAZ42322.1|ARO:3003836|qacH	71.875	96	27	0	1	288	1	96	1.26e-48	147
1211PM2.5_scaffold1650_4	ARG	gi|AEJ33969.1|ARO:3000410|sul1	100	279	0	0	1	837	1	279	0	553
1211PM2.5_scaffold1650_4	MGE	gene:plasmid:19632	100	867	0	0	841	1707	867	1	0	1602
1211PM2.5_scaffold2703_1	ARG	gi|ADA79630.1|ARO:3001037|TEM-171	100	286	0	0	1	858	1	286	0	561
1211PM2.5_scaffold2703_1	MGE	gene:plasmid:14301	99.541	871	4	0	1889	2759	871	1	0	1587
1211PM2.5_scaffold2705_2	ARG	gi|AAL59753.1|ARO:3000412|sul2	100	271	0	0	1	813	1	271	1.74e-180	493
1211PM2.5_scaffold2705_2	MGE	gene:plasmid:92160	100	816	0	0	510	1325	1	816	0	1507
1211PM2.5_scaffold4872_3	ARG	gi|AAO16462.1|ARO:3000167|tet(C)	100	47	0	0	1	141	142	188	2.28e-28	97.8
1211PM2.5_scaffold4872_3	MGE	gene:plasmid:88437	96.087	1150	44	1	30	1179	1	1149	0	1873
1211PM2.5_scaffold7735_2	ARG	gi|AAF86219.1|ARO:3000375|ErmB	98.367	245	4	0	1	735	1	245	3.09e-180	491
1211PM2.5_scaffold7735_2	MGE	gene:plasmid:136914	99.346	764	4	1	267	1030	1	763	0	1382
1214PM10_Contig978	ARG	gi|ABK33456.1|ARO:3002639|APH(3'')-Ib	98.347	121	2	0	1	363	1	121	2.01e-85	246
1214PM10_Contig978	MGE	gene:plasmid:140956	99.543	219	1	0	147	365	219	1	1.56e-110	399
1214PM10_scaffold311_1	ARG	gi|NP_052129.1|ARO:3000979|TEM-116	100	286	0	0	1	858	1	286	0	560
1214PM10_scaffold311_1	MGE	gene:plasmid:28582	100	861	0	0	984	1844	1	861	0	1591
1214PM10_scaffold540_1	ARG	gi|AAC64365.1|ARO:3000230|ANT(2'')-Ia	97.887	142	3	0	13	438	1	142	1.83e-100	283
1214PM10_scaffold540_1	MGE	gene:plasmid:10523	99.816	544	0	1	1095	1638	1	543	0	998
1214PM10_scaffold592_7	ARG	gi|AAO16462.1|ARO:3000167|tet(C)	100	38	0	0	1	114	151	188	1.52e-20	78.2
1214PM10_scaffold592_7	MGE	gene:plasmid:85080	100	369	0	0	434	802	1	369	0	682
1214PM10_scaffold708_2	ARG	gi|AAL08441.1|ARO:3002670|cat	100	47	0	0	1	141	1	47	1.17e-29	99.8
1214PM10_scaffold708_2	MGE	gene:plasmid:158879	99.857	698	1	0	44	741	698	1	0	1284
1214PM2.5_scaffold599_1	ARG	gi|AAO16462.1|ARO:3000167|tet(C)	100	47	0	0	1	141	142	188	6.97e-28	97.4
1214PM2.5_scaffold599_1	MGE	gene:plasmid:88437	96.087	1150	44	1	81	1230	1	1149	0	1873
1216PM10_Contig1040	ARG	gi|AAK02049.1|ARO:3002705|floR	88.991	218	24	0	28	681	187	404	1.59e-139	393
1216PM10_Contig1040	MGE	gene:plasmid:91659	86.288	299	40	1	423	720	299	1	3.14e-87	324
[truncated: 223 more rows]

## Sheet: Table S8
Contig_id	subject id	identity%	alignment length	mismatches	gap opens	query start	query end	subject start	subject end	evalue	bit score
0101PM10_scaffold1737	gi|ABK33456.1|ARO:3002639|APH(3'')-Ib	100	129	0	0	1	387	139	267	5.84e-92	263
0101PM10_scaffold1737	gi|AAC23556.1|ARO:3002660|APH(6)-Id	100	159	0	0	1	477	1	159	1.17e-116	327
0101PM2.5_scaffold2271	gi|YP_724476.1|ARO:3003109|msrE	99.772	438	1	0	1	1314	54	491	0	895
0101PM2.5_scaffold2271	gi|ANP63073.1|ARO:3003741|mphD	100	26	0	0	1	78	1	26	3.27e-13	56.2
0104PM10_Contig2157	gi|ANP63073.1|ARO:3003741|mphD	100	53	0	0	1	159	1	53	5.77e-34	112
0104PM10_Contig2157	gi|YP_724476.1|ARO:3003109|msrE	100	95	0	0	1	285	397	491	2.57e-62	192
0104PM10_scaffold2798	gi|AEJ33969.1|ARO:3000410|sul1	100	52	0	0	1	156	1	52	3.44e-31	105
0104PM10_scaffold2798	gi|AAZ42322.1|ARO:3003836|qacH	71.875	96	27	0	1	288	1	96	1.26e-48	147
0104PM2.5_scaffold4598	gi|YP_724476.1|ARO:3003109|msrE	100	30	0	0	117	28	462	491	3.69e-16	65.5
0104PM2.5_scaffold4598	gi|ANP63073.1|ARO:3003741|mphD	100	108	0	0	1	324	1	108	9.52e-76	222
0105PM10_Contig13654	gi|AAB53445.1|ARO:3002897|SAT-4	94.118	34	2	0	1	102	1	34	3.55e-18	68.6
0105PM10_Contig13654	gi|AAU10334.1|ARO:3002628|aad(6)	100	98	0	0	1	294	179	276	2.74e-69	204
0105PM10_Contig1777	gi|YP_007652797.1|ARO:3001205|determinant	65.116	43	15	0	183	55	11	53	5.84e-16	62.8
0105PM10_Contig1777	gi|WP_000572405.1|ARO:3002644|APH(3')-IIa	99.213	127	1	0	1	381	138	264	1.22e-89	257
0105PM10_Contig185	gi|ABK33456.1|ARO:3002639|APH(3'')-Ib	100	64	0	0	1	192	204	267	3.16e-40	129
0105PM10_Contig185	gi|AAC23556.1|ARO:3002660|APH(6)-Id	99.64	278	1	0	1	834	1	278	0	568
0105PM10_Contig3835	gi|AAB53445.1|ARO:3002897|SAT-4	100	69	0	0	1	207	112	180	3.54e-48	146
0105PM10_Contig3835	gi|AGV10830.1|ARO:3002647|APH(3')-IIIa	100	70	0	0	1	210	4	73	1.3e-45	142
0105PM10_scaffold1385	gi|YP_724476.1|ARO:3003109|msrE	100	377	0	0	1	1131	115	491	0	775
0105PM10_scaffold1385	gi|ANP63073.1|ARO:3003741|mphD	100	53	0	0	1	159	1	53	5.77e-34	112
0105PM10_scaffold677_1	gi|AAZ42322.1|ARO:3003836|qacH	71.875	96	27	0	1	288	1	96	1.26e-48	147
0105PM10_scaffold677_1	gi|ABD58917.1|ARO:3002615|aadA15	100	35	0	0	1	105	229	263	5.57e-20	74.7
0105PM2.5_scaffold3_4	gi|AAD25538.1|ARO:3000174|tet(G)	61.111	54	21	0	157	318	307	360	1.12e-15	67.4
0105PM2.5_scaffold3_4	gi|CAD09800.1|ARO:3000873|TEM-1	100	286	0	0	1	858	1	286	0	561
0106PM10_Contig102865	gi|AAC75137.1|ARO:3000794|mdtC	96.667	60	2	0	1	180	1	60	1.71e-34	118
0106PM10_Contig102865	gi|AAC75136.1|ARO:3000793|mdtB	100	58	0	0	1	174	983	1040	1.88e-35	121
0106PM10_Contig31897	gi|BAA11237.1|ARO:3000254|emrY	100	124	0	0	1	372	1	124	1.49e-62	195
0106PM10_Contig31897	gi|BAA11236.1|ARO:3000206|emrK	100	75	0	0	1	225	277	351	5.52e-49	154
0106PM10_Contig35570	gi|AAD01867.1|ARO:3002875|dfrE	66.4	125	42	0	1	375	29	153	1.57e-61	182
0106PM10_Contig35570	gi|AAA25550.1|ARO:3003105|dfrA3	64.912	57	20	0	10	180	3	59	2.3e-24	85.1
0106PM10_Contig83297	gi|AAC76539.1|ARO:3000796|mdtF	98.462	65	1	0	1	195	1	65	1.03e-39	134
0106PM10_Contig83297	gi|BAE77781.1|ARO:3000795|mdtE	98.214	56	1	0	1	168	330	385	1.7e-32	110
0106PM10_scaffold1664_1	gi|AAC23556.1|ARO:3002660|APH(6)-Id	99.64	278	1	0	1	834	1	278	0	568
0106PM10_scaffold1664_1	gi|AAL59753.1|ARO:3000412|sul2	100	271	0	0	1	813	1	271	1.74e-180	493
0106PM10_scaffold1664_1	gi|ABK33456.1|ARO:3002639|APH(3'')-Ib	99.251	267	2	0	1	801	1	267	0	539
0106PM10_scaffold1698_1	gi|BAA15934.1|ARO:3000829|baeS	99.237	393	3	0	1	1179	75	467	0	743
0106PM10_scaffold1698_1	gi|YP_490321.1|ARO:3000828|baeR	100	240	0	0	1	720	1	240	2.07e-164	450
0106PM10_scaffold1698_2	gi|AAC75136.1|ARO:3000793|mdtB	99.712	1040	3	0	1	3120	1	1040	0	1967
0106PM10_scaffold1698_2	gi|AAC75138.1|ARO:3001330|mdtD	98.301	471	8	0	1	1413	1	471	0	783
0106PM10_scaffold1698_2	gi|BAA15934.1|ARO:3000829|baeS	97.213	287	8	0	1	861	1	287	0	551
0106PM10_scaffold1698_2	gi|AAC75135.2|ARO:3000792|mdtA	98.554	415	6	0	121	1365	1	415	0	794
0106PM10_scaffold1698_2	gi|AAC75137.1|ARO:3000794|mdtC	99.22	1025	8	0	1	3075	1	1025	0	1843
0106PM10_scaffold2219_1	gi|YP_724476.1|ARO:3003109|msrE	100	491	0	0	1	1473	1	491	0	1000
0106PM10_scaffold2219_1	gi|CCW43444.1|ARO:3002255|CARB-16	100	298	0	0	1	894	1	298	0	611
0106PM10_scaffold2219_1	gi|ANP63073.1|ARO:3003741|mphD	100	294	0	0	1	882	1	294	0	600
0106PM10_scaffold2356_6	gi|ABG91835.1|ARO:3002860|dfrA17	100	54	0	0	1	162	104	157	6.42e-36	114
0106PM10_scaffold2356_6	gi|AAZ42322.1|ARO:3003836|qacH	71.875	96	27	0	1	288	1	96	1.26e-48	147
0106PM10_scaffold2356_6	gi|AAF17880.1|ARO:3002605|aadA5	100	262	0	0	1	786	1	262	0	528
0106PM10_scaffold2553_1	gi|AAC75314.1|ARO:3003578|PmrF	99.379	322	2	0	1	966	1	322	0	627
0106PM10_scaffold2553_1	gi|AAC75315.1|ARO:3002985|arnA	96.528	288	10	0	1	864	1	288	0	575
0106PM10_scaffold2650_1	gi|BAA16547.1|ARO:3000027|emrA	100	55	0	0	1	165	1	55	3.08e-28	99.4
0106PM10_scaffold2650_1	gi|NP_417169.1|ARO:3000516|emrR	99.432	176	1	0	1	528	1	176	3.24e-130	358
0106PM10_scaffold28561	gi|YP_001693238|ARO:3003923|oqxB	100	68	0	0	1	204	1	68	9.26e-41	137
0106PM10_scaffold28561	gi|YP_001693237.1|ARO:3003922|oqxA	100	158	0	0	1	474	234	391	1.09e-114	327
0106PM10_scaffold2952_1	gi|AAC75733.1|ARO:3000074|emrB	99.801	502	1	0	1	1506	1	502	0	942
0106PM10_scaffold2952_1	gi|BAA16547.1|ARO:3000027|emrA	85.165	364	1	1	1	1092	80	390	0	606
0106PM10_scaffold3184_1	gi|AAS13767.1|ARO:3003839|Mrx	100	412	0	0	1	1236	1	412	0	520
0106PM10_scaffold3184_1	gi|BAA03776.1|ARO:3000316|mphA	100	289	0	0	1	867	1	289	0	537
0106PM10_scaffold3221	gi|BAE77781.1|ARO:3000795|mdtE	99.74	385	1	0	1	1155	1	385	0	777
0106PM10_scaffold3221	gi|NP_417969.1|ARO:3003834|gadE	100	81	0	0	1	243	95	175	1.57e-54	163
0106PM10_scaffold3221	gi|ANK04027.1|ARO:3003838|gadW	96.711	152	5	0	1	456	91	242	2.32e-108	305
0106PM10_scaffold3221	gi|AAC76539.1|ARO:3000796|mdtF	99.807	1037	2	0	1	3111	1	1037	0	1938
0106PM10_scaffold3347_1	gi|NP_414996.1|ARO:3004043|Escherichia	99.371	318	2	0	1	954	80	397	0	536
0106PM10_scaffold3347_1	gi|NP_414995.1|ARO:3000216|acrB	100	1049	0	0	1	3147	1	1049	0	2010
0106PM10_scaffold3474_2	gi|NP_414995.1|ARO:3000216|acrB	64.557	79	27	1	1	234	695	773	1.37e-30	108
0106PM10_scaffold3474_2	gi|AAA74437.1|ARO:3000378|MexB	73.705	251	65	1	1	753	797	1046	4.83e-120	363
0106PM10_scaffold3603_3	gi|AAC76297.1|ARO:3000499|acrE	99.565	230	1	0	1	690	156	385	2.51e-167	463
0106PM10_scaffold3603_3	gi|AAC76297.1|ARO:3000499|acrE	98.93	187	2	0	1	561	1	187	7.21e-104	300
0106PM10_scaffold3603_3	gi|AAC76298.1|ARO:3000502|acrF	99.327	297	2	0	1	891	1	297	0	597
0106PM10_scaffold4856_4	gi|BAE78083.1|ARO:3003549|mdtO	100	92	0	0	1	276	1	92	2.34e-57	183
0106PM10_scaffold4856_4	gi|BAE78084.1|ARO:3003548|mdtN	98.947	190	2	0	1	570	154	343	1.13e-104	301
0106PM10_scaffold842_9	gi|BAE78083.1|ARO:3003549|mdtO	99.11	337	3	0	1	1011	347	683	0	684
0106PM10_scaffold842_9	gi|BAE78082.1|ARO:3003550|mdtP	98.361	488	8	0	1	1464	1	488	0	947
0106PM2.5_Contig193	gi|YP_724476.1|ARO:3003109|msrE	100	491	0	0	1	1473	1	491	0	1000
0106PM2.5_Contig193	gi|ANP63073.1|ARO:3003741|mphD	100	294	0	0	1	882	1	294	0	600
0106PM2.5_Contig739	gi|AAC23556.1|ARO:3002660|APH(6)-Id	99.638	276	1	0	1	828	3	278	0	563
0106PM2.5_Contig739	gi|ABK33456.1|ARO:3002639|APH(3'')-Ib	98.876	267	3	0	10	810	1	267	0	537
0106PM2.5_scaffold2037_2	gi|AEJ33969.1|ARO:3000410|sul1	100	279	0	0	1	837	1	279	0	553
0106PM2.5_scaffold2037_2	gi|AAZ42322.1|ARO:3003836|qacH	71.875	96	27	0	1	288	1	96	1.26e-48	147
0108PM10_scaffold461_1	gi|YP_724476.1|ARO:3003109|msrE	100	329	0	0	1	987	163	491	0	677
0108PM10_scaffold461_1	gi|ANP63073.1|ARO:3003741|mphD	100	294	0	0	1	882	1	294	0	600
0109PM10_scaffold177_1	gi|AAA22851.1|ARO:3000179|tet(L)	99.127	458	4	0	1	1374	1	458	0	877
0109PM10_scaffold177_1	gi|CAC41371.1|ARO:3000196|tet32	97.429	350	9	0	1	1050	290	639	0	707
0109PM10_scaffold463_1	gi|YP_724476.1|ARO:3003109|msrE	100	472	0	0	1	1416	20	491	0	964
0109PM10_scaffold463_1	gi|ANP63073.1|ARO:3003741|mphD	100	274	0	0	1	822	1	274	0	561
0110PM10_scaffold1863	gi|AAB53445.1|ARO:3002897|SAT-4	98.261	115	2	0	1	345	1	115	1.03e-73	213
0110PM10_scaffold1863	gi|AAU10334.1|ARO:3002628|aad(6)	100	123	0	0	1	369	154	276	1.84e-89	257
0110PM10_scaffold288_1	gi|ANP63073.1|ARO:3003741|mphD	100	247	0	0	1	741	1	247	0	505
0110PM10_scaffold288_1	gi|YP_724476.1|ARO:3003109|msrE	100	491	0	0	1	1473	1	491	0	1000
0110PM10_scaffold319_2	gi|AAZ42322.1|ARO:3003836|qacH	71.875	96	27	0	1	288	1	96	1.26e-48	147
0110PM10_scaffold319_2	gi|AEJ33969.1|ARO:3000410|sul1	100	279	0	0	1	837	1	279	0	553
0110PM10_scaffold865_1	gi|ABK33456.1|ARO:3002639|APH(3'')-Ib	99.482	193	1	0	1	579	75	267	3.94e-140	388
0110PM10_scaffold865_1	gi|AAC23556.1|ARO:3002660|APH(6)-Id	99.638	276	1	0	1	828	3	278	0	563
0110PM10_scaffold86_1	gi|CAL64019.1|ARO:3003441|cfrA	61.353	207	80	0	4	624	7	213	3.38e-92	270
0110PM10_scaffold86_1	gi|AGV10830.1|ARO:3002647|APH(3')-IIIa	100	264	0	0	1	792	1	264	0	536
0111PM10_scaffold374_1	gi|YP_724476.1|ARO:3003109|msrE	100	491	0	0	1	1473	1	491	0	1000
0111PM10_scaffold374_1	gi|ANP63073.1|ARO:3003741|mphD	100	294	0	0	1	882	1	294	0	600
0111PM10_scaffold381_1	gi|AEJ33969.1|ARO:3000410|sul1	100	279	0	0	1	837	1	279	0	553
0111PM10_scaffold381_1	gi|AAZ42322.1|ARO:3003836|qacH	74.074	54	14	0	1	162	43	96	7.93e-26	88.2
0112PM10_scaffold241_1	gi|YP_724476.1|ARO:3003109|msrE	99.796	491	1	0	1	1473	1	491	0	999
0112PM10_scaffold241_1	gi|ACJ61335.1|ARO:3002249|CARB-10	98.077	52	1	0	1	156	1	52	4.12e-31	105
0112PM10_scaffold241_1	gi|ANP63073.1|ARO:3003741|mphD	100	294	0	0	1	882	1	294	0	600
0112PM2.5_scaffold839_1	gi|YP_724476.1|ARO:3003109|msrE	100	163	0	0	1	489	329	491	2.66e-116	334
0112PM2.5_scaffold839_1	gi|ANP63073.1|ARO:3003741|mphD	100	294	0	0	1	882	1	294	0	600
0113PM10_scaffold270	gi|ANP63073.1|ARO:3003741|mphD	100	294	0	0	1	882	1	294	0	600
0113PM10_scaffold270	gi|YP_724476.1|ARO:3003109|msrE	100	491	0	0	1	1473	1	491	0	1000
0113PM10_scaffold37_2	gi|AAU10334.1|ARO:3002628|aad(6)	100	163	0	0	130	618	114	276	1.15e-122	345
0113PM10_scaffold37_2	gi|AAB53445.1|ARO:3002897|SAT-4	98.889	180	2	0	1	540	1	180	5.95e-126	348
0113PM10_scaffold37_2	gi|AGV10830.1|ARO:3002647|APH(3')-IIIa	100	264	0	0	1	792	1	264	0	536
0113PM10_scaffold72_2	gi|CAC41371.1|ARO:3000196|tet32	99.091	330	3	0	4	993	310	639	0	684
0113PM10_scaffold72_2	gi|AAA22851.1|ARO:3000179|tet(L)	99.127	458	4	0	1	1374	1	458	0	877
0113PM10_scaffold864	gi|AAC23556.1|ARO:3002660|APH(6)-Id	99.64	278	1	0	1	834	1	278	0	568
0113PM10_scaffold864	gi|ABK33456.1|ARO:3002639|APH(3'')-Ib	99.251	267	2	0	70	870	1	267	0	539
0113PM2.5_scaffold1426_2	gi|YP_724476.1|ARO:3003109|msrE	100	110	0	0	1	330	382	491	1.41e-73	223
0113PM2.5_scaffold1426_2	gi|ANP63073.1|ARO:3003741|mphD	100	38	0	0	1	114	1	38	7.67e-22	80.1
0114PM10_scaffold1420_1	gi|AAZ42322.1|ARO:3003836|qacH	71.875	96	27	0	1	288	1	96	1.26e-48	147
0114PM10_scaffold1420_1	gi|AEJ33969.1|ARO:3000410|sul1	100	279	0	0	1	837	1	279	0	553
0114PM10_scaffold3270	gi|AAC23556.1|ARO:3002660|APH(6)-Id	100	107	0	0	1	321	1	107	2.52e-76	223
0114PM10_scaffold3270	gi|ABK33456.1|ARO:3002639|APH(3'')-Ib	99.251	267	2	0	34	834	1	267	0	539
0114PM10_scaffold340_2	gi|AAU10334.1|ARO:3002628|aad(6)	97.5	40	1	0	1	120	237	276	6.96e-23	82.8
0114PM10_scaffold340_2	gi|AAB53445.1|ARO:3002897|SAT-4	98.889	180	2	0	1	540	1	180	5.95e-126	348
0114PM10_scaffold4065	gi|CBH51823.1|ARO:3000556|tet44	97.241	145	4	0	1	435	496	640	1.19e-101	300
0114PM10_scaffold4065	gi|CBH51824.1|ARO:3002629|ANT(6)-Ib	100	85	0	0	1	255	1	85	6.29e-58	175
0114PM10_scaffold866_2	gi|YP_724476.1|ARO:3003109|msrE	100	356	0	0	1	1068	136	491	0	731
0114PM10_scaffold866_2	gi|ANP63073.1|ARO:3003741|mphD	100	49	0	0	1	147	1	49	1.16e-30	103
0116PM10_Contig443	gi|AAZ42322.1|ARO:3003836|qacH	71.875	96	27	0	1	288	1	96	1.26e-48	147
0116PM10_Contig443	gi|AAF27727.1|ARO:3002602|aadA2	99.614	259	1	0	76	852	1	259	0	521
0116PM10_Contig764	gi|WP_000572405.1|ARO:3002644|APH(3')-IIa	99.621	264	1	0	1	792	1	264	0	533
0116PM10_Contig764	gi|YP_007652797.1|ARO:3001205|determinant	65.854	41	14	0	132	10	11	51	2.8e-15	60.1
0116PM10_scaffold1872	gi|AAC23556.1|ARO:3002660|APH(6)-Id	100	243	0	0	1	729	1	243	0	498
0116PM10_scaffold1872	gi|ABK33456.1|ARO:3002639|APH(3'')-Ib	99.251	267	2	0	1	801	1	267	0	539
0116PM10_scaffold465	gi|YP_724476.1|ARO:3003109|msrE	100	491	0	0	1	1473	1	491	0	1000
0116PM10_scaffold465	gi|ANP63073.1|ARO:3003741|mphD	100	294	0	0	1	882	1	294	0	600
0116PM10_scaffold56_3	gi|AAU10334.1|ARO:3002628|aad(6)	100	276	0	0	79	906	1	276	0	573
0116PM10_scaffold56_3	gi|AAB53445.1|ARO:3002897|SAT-4	98.889	180	2	0	1	540	1	180	5.95e-126	348
0116PM2.5_Contig24	gi|AEJ33969.1|ARO:3000410|sul1	100	279	0	0	1	837	1	279	0	553
0116PM2.5_Contig24	gi|ACJ47200.1|ARO:3002612|aadA12	100	72	0	0	1	216	192	263	5.24e-48	149
0116PM2.5_Contig24	gi|AAZ42322.1|ARO:3003836|qacH	71.875	96	27	0	1	288	1	96	1.26e-48	147
0116PM2.5_Contig27	gi|YP_724476.1|ARO:3003109|msrE	100	491	0	0	1	1473	1	491	0	1000
0116PM2.5_Contig27	gi|ANP63073.1|ARO:3003741|mphD	100	294	0	0	1	882	1	294	0	600
0116PM2.5_Contig667	gi|AAC23556.1|ARO:3002660|APH(6)-Id	99.39	164	1	0	1	492	1	164	1.09e-119	335
0116PM2.5_Contig667	gi|ABK33456.1|ARO:3002639|APH(3'')-Ib	99.251	267	2	0	37	837	1	267	0	540
0120PM10_Contig46792	gi|AAD01867.1|ARO:3002875|dfrE	60.274	73	29	0	4	222	81	153	1.17e-29	99
0120PM10_Contig46792	gi|AAA25550.1|ARO:3003105|dfrA3	62.295	61	23	0	1	183	1	61	8.09e-24	84
0120PM10_Contig564	gi|YP_724476.1|ARO:3003109|msrE	100	415	0	0	1	1245	77	491	0	852
0120PM10_Contig564	gi|ANP63073.1|ARO:3003741|mphD	99.609	256	1	0	1	768	1	256	0	521
0120PM10_Contig74541	gi|YP_490321.1|ARO:3000828|baeR	60.465	43	17	0	22	150	11	53	9.33e-14	59.3
0120PM10_Contig74541	gi|BAA15934.1|ARO:3000829|baeS	68.182	44	14	0	1	132	414	457	3.02e-16	66.2
0120PM10_scaffold1305_2	gi|AGV10830.1|ARO:3002647|APH(3')-IIIa	100	264	0	0	1	792	1	264	0	536
0120PM10_scaffold1305_2	gi|AAB53445.1|ARO:3002897|SAT-4	79.856	139	0	1	1	333	42	180	2.47e-76	219
0120PM10_scaffold1305_3	gi|AAU10334.1|ARO:3002628|aad(6)	100	183	0	0	1	549	94	276	8.53e-138	382
0120PM10_scaffold1305_3	gi|AAB53445.1|ARO:3002897|SAT-4	98.058	103	2	0	1	309	1	103	2.2e-63	186
0120PM10_scaffold3030	gi|AAL59753.1|ARO:3000412|sul2	100	271	0	0	1	813	1	271	1.74e-180	493
0120PM10_scaffold3030	gi|ABK33456.1|ARO:3002639|APH(3'')-Ib	99.251	267	2	0	1	801	1	267	0	539
0120PM10_scaffold3030	gi|AAC23556.1|ARO:3002660|APH(6)-Id	99.64	278	1	0	1	834	1	278	0	568
0120PM10_scaffold7296_2	gi|AAA88675.1|ARO:3000498|ErmF	98.462	65	1	0	1	195	202	266	2.05e-41	132
0120PM10_scaffold7296_2	gi|AAA27471.1|ARO:3000205|tetX	98.969	97	1	0	1	291	292	388	1.32e-66	201
0120PM2.5_Contig12445	gi|CAC41008.1|ARO:3004041|Klebsiella	73.826	149	39	0	1	447	236	384	1e-75	228
0120PM2.5_Contig12445	gi|CAC14595.1|ARO:3003056|smeE	76	50	12	0	1	150	1	50	1.25e-23	87
0120PM2.5_scaffold3016_2	gi|AAZ42322.1|ARO:3003836|qacH	71.875	96	27	0	1	288	1	96	1.26e-48	147
0120PM2.5_scaffold3016_2	gi|AAF27727.1|ARO:3002602|aadA2	100	97	0	0	1	291	163	259	3.98e-68	201
0120PM2.5_scaffold4013_1	gi|AAU10334.1|ARO:3002628|aad(6)	100	57	0	0	1	171	220	276	5.87e-37	120
0120PM2.5_scaffold4013_1	gi|AGV10830.1|ARO:3002647|APH(3')-IIIa	100	264	0	0	1	792	1	264	0	536
0120PM2.5_scaffold4013_1	gi|AAB53445.1|ARO:3002897|SAT-4	98.889	180	2	0	1	540	1	180	5.95e-126	348
0120PM2.5_scaffold8135_1	gi|AAA27471.1|ARO:3000205|tetX	99.705	339	1	0	1	1017	50	388	0	702
0120PM2.5_scaffold8135_1	gi|AAA88675.1|ARO:3000498|ErmF	99.624	266	1	0	1	798	1	266	0	536
0120PM2.5_scaffold8874	gi|ABK33456.1|ARO:3002639|APH(3'')-Ib	99.251	267	2	0	37	837	1	267	0	540
0120PM2.5_scaffold8874	gi|AAC23556.1|ARO:3002660|APH(6)-Id	99.638	276	1	0	1	828	3	278	0	563
0126PM10_scaffold867_1	gi|AAZ42322.1|ARO:3003836|qacH	71.875	96	27	0	1	288	1	96	1.26e-48	147
0126PM10_scaffold867_1	gi|ACJ47200.1|ARO:3002612|aadA12	100	61	0	0	1	183	203	263	3.1e-39	125
0127PM10_Contig35666	gi|ABG91835.1|ARO:3002860|dfrA17	100	26	0	0	1	78	132	157	1.23e-14	58.5
0127PM10_Contig35666	gi|AAF17880.1|ARO:3002605|aadA5	96.552	29	1	0	1	87	1	29	3.71e-15	61.6
0127PM10_scaffold1088_1	gi|AAC23556.1|ARO:3002660|APH(6)-Id	100	241	0	0	1	723	1	241	0	494
0127PM10_scaffold1088_1	gi|ABK33456.1|ARO:3002639|APH(3'')-Ib	99.251	267	2	0	1	801	1	267	0	539
0127PM10_scaffold438_3	gi|AAB53445.1|ARO:3002897|SAT-4	98.889	180	2	0	1	540	1	180	5.95e-126	348
0127PM10_scaffold438_3	gi|AAU10334.1|ARO:3002628|aad(6)	100	132	0	0	1	396	145	276	2.44e-96	275
0127PM10_scaffold483	gi|AAD25538.1|ARO:3000174|tet(G)	60.526	190	75	0	19	588	196	385	3.76e-79	238
0127PM10_scaffold483	gi|ADA79630.1|ARO:3001037|TEM-171	100	286	0	0	1	858	1	286	0	561
0127PM10_scaffold527_5	gi|AAZ42322.1|ARO:3003836|qacH	71.875	96	27	0	1	288	1	96	1.26e-48	147
0127PM10_scaffold527_5	gi|ACJ47200.1|ARO:3002612|aadA12	100	48	0	0	1	144	216	263	1.35e-29	100
0127PM10_scaffold527_5	gi|AEJ33969.1|ARO:3000410|sul1	100	279	0	0	1	837	1	279	0	553
0127PM10_scaffold804_1	gi|NP_863643.1|ARO:3002597|AAC(6')-Ie-APH(2'')-Ia	99.087	219	2	0	58	714	260	478	1.37e-142	405
0127PM10_scaffold804_1	gi|AAF86219.1|ARO:3000375|ErmB	98.592	213	3	0	1	639	1	213	1.5e-155	427
0127PM2.5_Contig3687	gi|ABK33456.1|ARO:3002639|APH(3'')-Ib	100	74	0	0	1	222	194	267	1.71e-48	150
0127PM2.5_Contig3687	gi|AAC23556.1|ARO:3002660|APH(6)-Id	100	123	0	0	1	369	1	123	5.59e-88	253
0127PM2.5_Contig7838	gi|YP_724476.1|ARO:3003109|msrE	100	55	0	0	1	165	437	491	8.11e-34	115
0127PM2.5_Contig7838	gi|ANP63073.1|ARO:3003741|mphD	100	89	0	0	1	267	1	89	3.53e-61	184
0128PM10_Contig2101	gi|ANP63073.1|ARO:3003741|mphD	100	89	0	0	1	267	1	89	3.53e-61	184
0128PM10_Contig2101	gi|YP_724476.1|ARO:3003109|msrE	100	78	0	0	1	234	414	491	5.78e-50	159
0128PM10_Contig427	gi|AAC23556.1|ARO:3002660|APH(6)-Id	96.491	57	2	0	1	171	1	57	2.35e-36	119
0128PM10_Contig427	gi|ABK33456.1|ARO:3002639|APH(3'')-Ib	99.624	266	1	0	1	798	2	267	0	538
0128PM10_Contig573	gi|AAU10334.1|ARO:3002628|aad(6)	91.878	197	16	0	1	591	80	276	6.48e-129	360
0128PM10_Contig573	gi|AAB53445.1|ARO:3002897|SAT-4	97.959	98	2	0	1	294	1	98	6.74e-60	177
0128PM2.5_Contig33260	gi|AAA74437.1|ARO:3000378|MexB	70.588	68	20	0	1	204	977	1044	5.31e-27	98.2
0128PM2.5_Contig33260	gi|NP_249118.1|ARO:3000379|OprM	78.378	37	8	0	1	111	1	37	1.24e-15	63.9
0129PM2.5_scaffold2491	gi|AAO16462.1|ARO:3000167|tet(C)	100	42	0	0	416	291	140	181	2.21e-23	86.7
0129PM2.5_scaffold2491	gi|NP_052129.1|ARO:3000979|TEM-116	100	286	0	0	1	858	1	286	0	560
0201PM10_Contig1987	gi|WP_000572405.1|ARO:3002644|APH(3')-IIa	99.057	212	2	0	1	636	53	264	3.82e-154	424
0201PM10_Contig1987	gi|YP_007652797.1|ARO:3001205|determinant	67.797	59	19	0	177	1	11	69	1.11e-24	84.7
0201PM2.5_Contig1396	gi|AAO16462.1|ARO:3000167|tet(C)	100	47	0	0	1	141	142	188	6.97e-28	97.4
0201PM2.5_Contig1396	gi|NP_052129.1|ARO:3000979|TEM-116	100	286	0	0	1	858	1	286	0	560
0201PM2.5_Contig26349	gi|WP_000572405.1|ARO:3002644|APH(3')-IIa	100	93	0	0	1	279	172	264	1.46e-64	192
0201PM2.5_Contig26349	gi|YP_007652797.1|ARO:3001205|determinant	66.667	51	17	0	1	153	1	51	3.17e-21	77.4
0201PM2.5_Contig4682	gi|AEJ33969.1|ARO:3000410|sul1	100	279	0	0	1	837	1	279	0	553
0201PM2.5_Contig4682	gi|AAZ42322.1|ARO:3003836|qacH	71.875	96	27	0	1	288	1	96	1.26e-48	147
0201PM2.5_Contig4682	gi|ACJ47200.1|ARO:3002612|aadA12	100	66	0	0	1	198	198	263	5.73e-43	135
0201PM2.5_Contig54799	gi|YP_724476.1|ARO:3003109|msrE	100	55	0	0	1	165	437	491	8.11e-34	115
0201PM2.5_Contig54799	gi|ANP63073.1|ARO:3003741|mphD	100	48	0	0	1	144	1	48	9.34e-30	101
0205PM10_Contig187	gi|AEJ33969.1|ARO:3000410|sul1	100	279	0	0	1	837	1	279	0	553
0205PM10_Contig187	gi|AAZ42322.1|ARO:3003836|qacH	72.581	62	17	0	4	189	35	96	1.95e-29	97.4
0205PM10_Contig701	gi|ABK33456.1|ARO:3002639|APH(3'')-Ib	100	41	0	0	1	123	227	267	4.64e-24	85.9
0205PM10_Contig701	gi|AAC23556.1|ARO:3002660|APH(6)-Id	100	202	0	0	1	606	1	202	1.03e-150	416
0205PM10_scaffold524_8	gi|YP_007652797.1|ARO:3001205|determinant	66.667	39	13	0	117	1	11	49	4.06e-14	57
0205PM10_scaffold524_8	gi|WP_000572405.1|ARO:3002644|APH(3')-IIa	99.621	264	1	0	1	792	1	264	0	533
0205PM2.5_Contig375	gi|AAZ42322.1|ARO:3003836|qacH	71.579	95	27	0	1	285	2	96	1.11e-47	145
0205PM2.5_Contig375	gi|AEJ33969.1|ARO:3000410|sul1	100	273	0	0	1	819	1	273	0	541
0205PM2.5_scaffold1541_2	gi|ACA23185.1|ARO:3000194|tetW	99.652	287	1	0	1	861	281	567	0	555
0205PM2.5_scaffold1541_2	gi|CAC41371.1|ARO:3000196|tet32	90.323	93	9	0	1	279	294	386	1.2e-50	164
0205PM2.5_scaffold2816	gi|ANP63073.1|ARO:3003741|mphD	100	291	0	0	1	873	1	291	0	594
0205PM2.5_scaffold2816	gi|YP_724476.1|ARO:3003109|msrE	100	82	0	0	1	246	410	491	5.94e-53	167
0209PM10_Contig1185	gi|AEJ33969.1|ARO:3000410|sul1	98.462	65	1	0	1	195	1	65	9.21e-40	128
0209PM10_Contig1185	gi|AAZ42322.1|ARO:3003836|qacH	71.875	96	27	0	1	288	1	96	1.26e-48	147
0209PM10_scaffold750_1	gi|NP_251216.1|ARO:3004075|MuxC	63.403	1011	364	3	1	3018	1	1010	0	1186
0209PM10_scaffold750_1	gi|NP_251217.1|ARO:3004074|MuxB	75.652	230	56	0	1	690	785	1014	4.4e-78	251
0209PM10_scaffold847_4	gi|YP_001706894.1|ARO:3000777|adeF	60.245	327	130	0	154	1134	54	380	1.76e-132	384
0209PM10_scaffold847_4	gi|AAB58161.1|ARO:3003010|ceoB	78.27	948	206	0	1	2844	1	948	0	1338
0209PM2.5_scaffold35_9	gi|YP_001706894.1|ARO:3000777|adeF	61.199	317	123	0	4	954	64	380	2.95e-128	370
0209PM2.5_scaffold35_9	gi|YP_001706893.1|ARO:3000778|adeG	78.907	1043	218	1	1	3129	1	1041	0	1504
0209PM2.5_scaffold405_5	gi|AAC75136.1|ARO:3000793|mdtB	71.958	189	53	0	25	591	805	993	2.52e-59	196
0209PM2.5_scaffold405_5	gi|AAC75137.1|ARO:3000794|mdtC	75.641	156	38	0	1	468	1	156	3.29e-71	228
0209PM2.5_scaffold637_4	gi|AEJ33969.1|ARO:3000410|sul1	100	279	0	0	1	837	1	279	0	553
0209PM2.5_scaffold637_4	gi|AAZ42322.1|ARO:3003836|qacH	71.875	96	27	0	1	288	1	96	1.26e-48	147
0214PM10_Contig202	gi|YP_724476.1|ARO:3003109|msrE	100	127	0	0	1	381	365	491	1.9e-88	261
0214PM10_Contig202	gi|ANP63073.1|ARO:3003741|mphD	100	294	0	0	1	882	1	294	0	600
0214PM10_Contig29474	gi|AAC75136.1|ARO:3000793|mdtB	100	29	0	0	1	87	1	29	1.71e-14	60.1
0214PM10_Contig29474	gi|AAC75135.2|ARO:3000792|mdtA	100	75	0	0	1	225	341	415	4.56e-47	150
0214PM10_Contig3499	gi|AAC75733.1|ARO:3000074|emrB	100	51	0	0	1	153	1	51	2.29e-28	100
0214PM10_Contig3499	gi|BAA16547.1|ARO:3000027|emrA	100	124	0	0	1	372	267	390	1.04e-85	251
0214PM10_Contig572	gi|BAA11237.1|ARO:3000254|emrY	100	82	0	0	311	66	1	82	2.25e-50	162
0214PM10_Contig572	gi|BAA11236.1|ARO:3000206|emrK	100	223	0	0	1	669	129	351	1.04e-166	460
0214PM10_Contig62	gi|ABK33456.1|ARO:3002639|APH(3'')-Ib	99.251	267	2	0	1	801	1	267	0	539
0214PM10_Contig62	gi|AAC23556.1|ARO:3002660|APH(6)-Id	99.64	278	1	0	1	834	1	278	0	568
0214PM10_scaffold2407	gi|AAC76539.1|ARO:3000796|mdtF	100	55	0	0	1	165	1	55	2.49e-33	115
0214PM10_scaffold2407	gi|BAE77781.1|ARO:3000795|mdtE	100	97	0	0	1	291	289	385	7.64e-64	194
0214PM10_scaffold31_4	gi|AAN34365.1|ARO:3002604|aadA4	97.143	35	1	0	1	105	228	262	1.49e-18	70.9
0214PM10_scaffold31_4	gi|AAZ42322.1|ARO:3003836|qacH	71.875	96	27	0	1	288	1	96	1.26e-48	147
0214PM10_scaffold31_4	gi|AEJ33969.1|ARO:3000410|sul1	100	279	0	0	1	837	1	279	0	553
0214PM10_scaffold74_1	gi|AAB53445.1|ARO:3002897|SAT-4	98.889	180	2	0	1	540	1	180	5.95e-126	348
0214PM10_scaffold74_1	gi|AAU10334.1|ARO:3002628|aad(6)	99.638	276	1	0	79	906	1	276	0	571
0214PM10_scaffold74_1	gi|AAF86219.1|ARO:3000375|ErmB	98.776	245	3	0	1	735	1	245	0	493
0214PM10_scaffold7_1	gi|CAA23899.1|ARO:3002683|catI	100	219	0	0	1	657	1	219	5.53e-171	465
0214PM10_scaffold7_1	gi|AAD25538.1|ARO:3000174|tet(G)	60.526	190	75	0	19	588	196	385	3.76e-79	238
0214PM2.5_scaffold1260_2	gi|ABK33456.1|ARO:3002639|APH(3'')-Ib	99.614	259	1	0	1	777	9	267	0	522
0214PM2.5_scaffold1260_2	gi|AAC23556.1|ARO:3002660|APH(6)-Id	100	58	0	0	1	174	1	58	8.12e-39	125
0214PM2.5_scaffold55_2	gi|AAO16462.1|ARO:3000167|tet(C)	100	47	0	0	1	141	142	188	6.97e-28	97.4
0214PM2.5_scaffold55_2	gi|AAO16462.1|ARO:3000167|tet(C)	100	31	0	0	383	291	151	181	2.07e-14	63.2
0214PM2.5_scaffold55_2	gi|CAD09800.1|ARO:3000873|TEM-1	100	286	0	0	1	858	1	286	0	561
0219PM10_Contig17127	gi|ABK33456.1|ARO:3002639|APH(3'')-Ib	100	58	0	0	1	174	210	267	5.35e-36	117
0219PM10_Contig17127	gi|AAC23556.1|ARO:3002660|APH(6)-Id	100	56	0	0	1	168	1	56	4.26e-37	120
0219PM10_Contig190	gi|AAD25538.1|ARO:3000174|tet(G)	60.526	190	75	0	19	588	196	385	3.76e-79	238
0219PM10_Contig190	gi|CAD09800.1|ARO:3000873|TEM-1	100	286	0	0	1	858	1	286	0	561
0219PM2.5_Contig451	gi|AEJ33969.1|ARO:3000410|sul1	99.642	279	1	0	1	837	1	279	0	551
0219PM2.5_Contig451	gi|AAZ42322.1|ARO:3003836|qacH	70.833	96	28	0	1	288	1	96	2.46e-48	146
0219PM2.5_Contig962	gi|AAC23556.1|ARO:3002660|APH(6)-Id	100	206	0	0	1	618	1	206	1.39e-154	425
0219PM2.5_Contig962	gi|ABK33456.1|ARO:3002639|APH(3'')-Ib	100	61	0	0	1	183	207	267	4.2e-38	123
0224PM10_Contig466	gi|AAC23556.1|ARO:3002660|APH(6)-Id	99.64	278	1	0	1	834	1	278	0	568
0224PM10_Contig466	gi|ABK33456.1|ARO:3002639|APH(3'')-Ib	100	57	0	0	1	171	211	267	4.31e-35	115
0224PM10_Contig487	gi|AFK31666.1|ARO:3000567|tet(40)	100	110	0	0	1	330	1	110	1.68e-74	222
0224PM10_Contig487	gi|CAC41371.1|ARO:3000196|tet32	99.574	235	1	0	1	705	405	639	1.65e-176	496
0224PM10_scaffold860	gi|AEJ33969.1|ARO:3000410|sul1	100	279	0	0	1	837	1	279	0	553
0224PM10_scaffold860	gi|AAZ42322.1|ARO:3003836|qacH	71.875	96	27	0	1	288	1	96	1.26e-48	147
0224PM10_scaffold860	gi|ACJ47200.1|ARO:3002612|aadA12	100	62	0	0	1	186	202	263	6.98e-40	127
0224PM2.5_Contig13947	gi|ANP63073.1|ARO:3003741|mphD	100	32	0	0	1	96	1	32	1.18e-17	68.6
0224PM2.5_Contig13947	gi|YP_724476.1|ARO:3003109|msrE	100	98	0	0	1	294	394	491	1.41e-64	199
0224PM2.5_scaffold540	gi|AAD25538.1|ARO:3000174|tet(G)	60.526	190	75	0	19	588	196	385	3.76e-79	238
0224PM2.5_scaffold540	gi|NP_052129.1|ARO:3000979|TEM-116	100	286	0	0	1	858	1	286	0	560
0301PM2.5_Contig12089	gi|APB03222.1|ARO:3003992|rphB	67.5	80	26	0	1	240	162	241	6.21e-36	124
0301PM2.5_Contig12089	gi|AIA08936.1|ARO:3000444|rphA	67.901	81	26	0	4	246	73	153	1.04e-31	112
0306PM10_Contig20532	gi|AAC60780.1|ARO:3003049|rosB	87.5	32	4	0	1	96	1	32	5.26e-13	56.6
0306PM10_Contig20532	gi|AAC60781.1|ARO:3003048|rosA	66.667	39	13	0	7	123	372	410	2.83e-13	57.4
0306PM10_Contig27711	gi|AAU10334.1|ARO:3002628|aad(6)	100	116	0	0	1	348	161	276	2.41e-83	241
0306PM10_Contig27711	gi|AAB53445.1|ARO:3002897|SAT-4	93.548	31	2	0	1	93	1	31	4.94e-17	65.5
0306PM10_scaffold67_4	gi|ANP63073.1|ARO:3003741|mphD	100	294	0	0	1	882	1	294	0	600
0306PM10_scaffold67_4	gi|CCW43444.1|ARO:3002255|CARB-16	100	298	0	0	1	894	1	298	0	611
0306PM10_scaffold67_4	gi|YP_724476.1|ARO:3003109|msrE	100	491	0	0	1	1473	1	491	0	1000
0306PM10_scaffold891	gi|ABK33456.1|ARO:3002639|APH(3'')-Ib	99.251	267	2	0	1	801	1	267	0	539
0306PM10_scaffold891	gi|AAC23556.1|ARO:3002660|APH(6)-Id	99.64	278	1	0	1	834	1	278	0	568
0306PM2.5_Contig170	gi|CCW43444.1|ARO:3002255|CARB-16	100	298	0	0	1	894	1	298	0	611
0306PM2.5_Contig170	gi|ANP63073.1|ARO:3003741|mphD	100	77	0	0	1	231	218	294	2.84e-51	158
0306PM2.5_Contig2599	gi|ABK33456.1|ARO:3002639|APH(3'')-Ib	99.487	195	1	0	1	585	73	267	7.73e-142	392
0306PM2.5_Contig2599	gi|AAC23556.1|ARO:3002660|APH(6)-Id	94.737	57	3	0	1	171	1	57	1.01e-35	117
0306PM2.5_scaffold744_2	gi|AAB58161.1|ARO:3003010|ceoB	80.549	401	78	0	1	1203	1	401	0	573
0306PM2.5_scaffold744_2	gi|YP_001706894.1|ARO:3000777|adeF	61.25	320	124	0	1	960	61	380	2.44e-130	376
0311PM10_Contig74	gi|ANP63073.1|ARO:3003741|mphD	100	131	0	0	1	393	1	131	8.3e-94	269
0311PM10_Contig74	gi|YP_724476.1|ARO:3003109|msrE	100	491	0	0	1	1473	1	491	0	1000
0311PM10_scaffold166_1	gi|AEJ33969.1|ARO:3000410|sul1	100	279	0	0	1	837	1	279	0	553
0311PM10_scaffold166_1	gi|AAZ42322.1|ARO:3003836|qacH	71.875	96	27	0	1	288	1	96	1.26e-48	147
0311PM10_scaffold364_2	gi|AAC23556.1|ARO:3002660|APH(6)-Id	99.638	276	1	0	1	828	3	278	0	563
0311PM10_scaffold364_2	gi|ABK33456.1|ARO:3002639|APH(3'')-Ib	99.251	267	2	0	1	801	1	267	0	539
0311PM2.5_scaffold1085_1	gi|AAC23556.1|ARO:3002660|APH(6)-Id	99.638	276	1	0	1	828	3	278	0	563
0311PM2.5_scaffold1085_1	gi|ABK33456.1|ARO:3002639|APH(3'')-Ib	99.251	267	2	0	49	849	1	267	0	539
0316PM10_Contig10660	gi|AAL51021.2|ARO:3002598|ANT(3'')-Ii-AAC(6')-IId	100	32	0	0	1	96	325	356	4.21e-17	67.8
0316PM10_Contig10660	gi|AAT74613.1|ARO:3003676|AAC(6')-Ib'	100	78	0	0	240	7	107	184	1.74e-54	163
0316PM10_Contig1710	gi|ABG72894.1|ARO:3002621|aadA24	100	33	0	0	1	99	227	259	2.04e-18	70.5
0316PM10_Contig1710	gi|AAZ42322.1|ARO:3003836|qacH	71.875	96	27	0	1	288	1	96	1.26e-48	147
0316PM10_Contig2517	gi|AAU10334.1|ARO:3002628|aad(6)	100	154	0	0	1	462	123	276	2.61e-115	323
0316PM10_Contig2517	gi|AAB53445.1|ARO:3002897|SAT-4	95.918	49	2	0	1	147	1	49	5.34e-30	99.8
0316PM10_Contig38	gi|ANP63073.1|ARO:3003741|mphD	100	275	0	0	1	825	1	275	0	563
0316PM10_Contig38	gi|YP_724476.1|ARO:3003109|msrE	100	491	0	0	1	1473	1	491	0	1000
0316PM10_scaffold398_2	gi|ABK33456.1|ARO:3002639|APH(3'')-Ib	99.251	267	2	0	1	801	1	267	0	539
0316PM10_scaffold398_2	gi|AAC23556.1|ARO:3002660|APH(6)-Id	99.64	278	1	0	1	834	1	278	0	568
0316PM2.5_Contig113971	gi|NP_414995.1|ARO:3000216|acrB	67.647	34	11	0	1	102	1	34	8.88e-12	52.8
0316PM2.5_Contig113971	gi|CAC14594.1|ARO:3003055|smeD	69.565	46	14	0	1	138	327	372	1.1e-16	68.2
0316PM2.5_Contig32	gi|ANP63073.1|ARO:3003741|mphD	100	242	0	0	1	726	53	294	3.8e-180	492
0316PM2.5_Contig32	gi|ANP63073.1|ARO:3003741|mphD	92.5	40	3	0	1	120	1	40	2.92e-24	77.8
0316PM2.5_Contig32	gi|YP_724476.1|ARO:3003109|msrE	100	491	0	0	1	1473	1	491	0	1000
0316PM2.5_Contig32	gi|CCW43444.1|ARO:3002255|CARB-16	100	298	0	0	1	894	1	298	0	611
0316PM2.5_Contig375	gi|AAC23556.1|ARO:3002660|APH(6)-Id	100	233	0	0	1	699	1	233	4.34e-175	478
0316PM2.5_Contig375	gi|ABK33456.1|ARO:3002639|APH(3'')-Ib	99.251	267	2	0	1	801	1	267	0	539
0316PM2.5_scaffold12361	gi|AFU35066.1|ARO:3000275|linB	84.211	57	9	0	1	171	98	154	1.89e-29	100
0316PM2.5_scaffold12361	gi|AGI42804.1|ARO:3002836|lnuB	76.562	64	15	0	1	192	25	88	4.35e-32	107
0316PM2.5_scaffold152_2	gi|AAD25538.1|ARO:3000174|tet(G)	61.818	55	21	0	2	166	331	385	3.03e-16	70.5
0316PM2.5_scaffold152_2	gi|ADA79630.1|ARO:3001037|TEM-171	100	286	0	0	1	858	1	286	0	561
0322PM10_Contig12039	gi|ANP63073.1|ARO:3003741|mphD	100	49	0	0	1	147	1	49	1.16e-30	103
0322PM10_Contig12039	gi|YP_724476.1|ARO:3003109|msrE	100	59	0	0	1	177	433	491	2.67e-37	125
0322PM10_Contig3011	gi|AGV10830.1|ARO:3002647|APH(3')-IIIa	100	126	0	0	1	378	1	126	3.27e-90	258
0322PM10_Contig3011	gi|AAB53445.1|ARO:3002897|SAT-4	100	32	0	0	1	96	149	180	2.6e-19	71.2
0322PM10_scaffold1694_2	gi|AEJ33969.1|ARO:3000410|sul1	99.597	248	1	0	1	744	1	248	7.16e-180	491
0322PM10_scaffold1694_2	gi|AAZ42322.1|ARO:3003836|qacH	70.833	72	21	0	1	216	25	96	5.95e-35	112
0322PM10_scaffold1965_2	gi|CAC41371.1|ARO:3000196|tet32	100	185	0	0	1	555	455	639	7.32e-138	395
0322PM10_scaffold1965_2	gi|AFK31666.1|ARO:3000567|tet(40)	97.619	42	1	0	1	126	1	42	2.73e-19	74.3
0322PM10_scaffold2067	gi|AAC23556.1|ARO:3002660|APH(6)-Id	100	221	0	0	1	663	1	221	1.4e-166	456
0322PM10_scaffold2067	gi|ABK33456.1|ARO:3002639|APH(3'')-Ib	100	42	0	0	1	126	226	267	1.02e-24	87.8
0322PM2.5_Contig1004	gi|ABK33456.1|ARO:3002639|APH(3'')-Ib	99.251	267	2	0	88	888	1	267	0	539
0322PM2.5_Contig1004	gi|AAC23556.1|ARO:3002660|APH(6)-Id	99.64	278	1	0	1	834	1	278	0	568
0322PM2.5_Contig1406	gi|ANP63073.1|ARO:3003741|mphD	100	294	0	0	1	882	1	294	0	600
0322PM2.5_Contig1406	gi|YP_724476.1|ARO:3003109|msrE	100	82	0	0	1	246	410	491	5.94e-53	167
0322PM2.5_Contig29047	gi|AAC75733.1|ARO:3000074|emrB	89.583	48	5	0	7	150	4	51	8.6e-22	82
0322PM2.5_Contig29047	gi|BAA16547.1|ARO:3000027|emrA	63.38	71	26	0	1	213	319	389	2.46e-23	87
0326PM10_Contig27573	gi|NP_252244|ARO:3002985|arnA	63.158	38	14	0	1	114	472	509	5.97e-15	62
0326PM10_Contig27573	gi|AAC75315.1|ARO:3002985|arnA	69.492	59	18	0	1	177	402	460	3.15e-25	92.4
0326PM10_Contig4271	gi|ANP63073.1|ARO:3003741|mphD	100	148	0	0	1	444	1	148	5.18e-107	303
0326PM10_Contig4271	gi|YP_724476.1|ARO:3003109|msrE	97.059	34	1	0	129	28	458	491	3.66e-18	71.2
0326PM10_Contig809	gi|AEJ33969.1|ARO:3000410|sul1	100	279	0	0	1	837	1	279	0	553
0326PM10_Contig809	gi|AAZ42322.1|ARO:3003836|qacH	71.875	96	27	0	1	288	1	96	1.26e-48	147
0326PM10_Contig921	gi|ABK33456.1|ARO:3002639|APH(3'')-Ib	99.545	220	1	0	1	660	48	267	1.7e-161	443
0326PM10_Contig921	gi|AAC23556.1|ARO:3002660|APH(6)-Id	100	242	0	0	1	726	1	242	0	496
0326PM10_scaffold2095	gi|AAC75733.1|ARO:3000074|emrB	62.037	108	41	0	19	342	2	109	1.14e-40	137
0326PM10_scaffold2095	gi|BAA16547.1|ARO:3000027|emrA	62.097	124	47	0	4	375	241	364	9.12e-54	172
0326PM2.5_Contig3281	gi|AAB53445.1|ARO:3002897|SAT-4	100	64	0	0	1	192	117	180	2.92e-44	136
0326PM2.5_Contig3281	gi|AGV10830.1|ARO:3002647|APH(3')-IIIa	100	258	0	0	1	774	1	258	0	525
0326PM2.5_Contig37318	gi|YP_007652797.1|ARO:3001205|determinant	66.667	51	17	0	1	153	1	51	2.84e-21	76.3
0326PM2.5_Contig37318	gi|WP_000572405.1|ARO:3002644|APH(3')-IIa	100	51	0	0	1	153	214	264	8.22e-31	103
0326PM2.5_Contig56296	gi|AAC75136.1|ARO:3000793|mdtB	91.803	61	5	0	1	183	1	61	1.33e-32	113
0326PM2.5_Contig56296	gi|AAC75135.2|ARO:3000792|mdtA	67.391	46	12	1	1	129	368	413	4.99e-12	53.9
0326PM2.5_scaffold1466_1	gi|ABD58917.1|ARO:3002615|aadA15	100	35	0	0	1	105	229	263	5.57e-20	74.7
0326PM2.5_scaffold1466_1	gi|AEJ33969.1|ARO:3000410|sul1	100	279	0	0	1	837	1	279	0	553
0326PM2.5_scaffold1466_1	gi|AAZ42322.1|ARO:3003836|qacH	71.875	96	27	0	1	288	1	96	1.26e-48	147
0326PM2.5_scaffold1934_1	gi|ADA79630.1|ARO:3001037|TEM-171	100	286	0	0	1	858	1	286	0	561
0326PM2.5_scaffold1934_1	gi|AAO16462.1|ARO:3000167|tet(C)	100	47	0	0	1	141	142	188	1.3e-28	97.1
0326PM2.5_scaffold2093_2	gi|AAC23556.1|ARO:3002660|APH(6)-Id	99.638	276	1	0	1	828	3	278	0	563
0326PM2.5_scaffold2093_2	gi|ABK33456.1|ARO:3002639|APH(3'')-Ib	99.611	257	1	0	1	771	11	267	0	519
0331PM10_Contig15085	gi|AAZ42322.1|ARO:3003836|qacH	74.713	87	22	0	1	261	10	96	2.46e-44	136
0331PM10_Contig15085	gi|AEJ33969.1|ARO:3000410|sul1	100	70	0	0	1	210	1	70	7.29e-44	138
0331PM10_Contig24140	gi|YP_724476.1|ARO:3003109|msrE	100	78	0	0	1	234	414	491	5.78e-50	159
0331PM10_Contig24140	gi|ANP63073.1|ARO:3003741|mphD	100	53	0	0	1	159	1	53	5.77e-34	112
0331PM10_Contig4276	gi|AAG07064.1|ARO:3003693|mexK	80	125	25	0	1	375	1	125	8.44e-69	219
0331PM10_Contig4276	gi|NP_252367.1|ARO:3003692|mexJ	67.808	146	46	1	1	435	222	367	1.2e-62	192
0331PM10_Contig57673	gi|AAB53445.1|ARO:3002897|SAT-4	97.561	82	2	0	1	246	1	82	1.01e-46	143
0331PM10_Contig57673	gi|AAU10334.1|ARO:3002628|aad(6)	100	30	0	0	1	90	247	276	2.66e-16	64.7
0331PM2.5_Contig1283	gi|AAU10334.1|ARO:3002628|aad(6)	100	72	0	0	1	216	205	276	1.25e-49	153
0331PM2.5_Contig1283	gi|AAB53445.1|ARO:3002897|SAT-4	98.601	143	2	0	1	429	1	143	1.26e-95	270
0331PM2.5_scaffold2425_2	gi|ABK33456.1|ARO:3002639|APH(3'')-Ib	99.251	267	2	0	28	828	1	267	0	539
0331PM2.5_scaffold2425_2	gi|AAC23556.1|ARO:3002660|APH(6)-Id	100	207	0	0	1	621	1	207	2.88e-155	427
0331PM2.5_scaffold683_2	gi|AEJ33969.1|ARO:3000410|sul1	100	279	0	0	1	837	1	279	0	553
0331PM2.5_scaffold683_2	gi|AAZ42322.1|ARO:3003836|qacH	71.875	96	27	0	1	288	1	96	1.26e-48	147
1002PM10_scaffold52_5	gi|AAD25538.1|ARO:3000174|tet(G)	60.526	190	75	0	19	588	196	385	3.76e-79	238
1002PM10_scaffold52_5	gi|CAA23899.1|ARO:3002683|catI	100	219	0	0	1	657	1	219	5.53e-171	465
1002PM2.5_Contig21221	gi|AAC60780.1|ARO:3003049|rosB	95.098	102	5	0	1	306	1	102	1.61e-58	184
1002PM2.5_Contig21221	gi|AAC60781.1|ARO:3003048|rosA	85.294	34	5	0	70	171	377	410	3.85e-15	63.5
1002PM2.5_Contig219206	gi|BAE77781.1|ARO:3000795|mdtE	100	47	0	0	1	141	339	385	4.94e-27	95.9
1002PM2.5_Contig219206	gi|AAC76539.1|ARO:3000796|mdtF	100	60	0	0	1	180	1	60	5.94e-37	125
1002PM2.5_Contig64363	gi|NP_252244|ARO:3002985|arnA	68.293	41	13	0	7	129	4	44	4.37e-18	70.9
1002PM2.5_Contig64363	gi|AAC75314.1|ARO:3003578|PmrF	73.282	131	35	0	1	393	191	321	1.29e-63	193
1002PM2.5_scaffold71192_2	gi|ABG77965.1|ARO:3004042|Enterobacter	68.493	73	19	1	1	207	325	397	2.08e-25	92.4
1002PM2.5_scaffold71192_2	gi|NP_414995.1|ARO:3000216|acrB	87.209	86	11	0	1	258	1	86	1.67e-48	160
1007PM10_Contig172864	gi|BAA11237.1|ARO:3000254|emrY	100	31	0	0	1	93	1	31	8.83e-16	63.9
1007PM10_Contig172864	gi|BAA11236.1|ARO:3000206|emrK	100	69	0	0	1	207	283	351	1e-44	142
1007PM10_Contig3970	gi|ABK33456.1|ARO:3002639|APH(3'')-Ib	99.251	267	2	0	1	801	1	267	0	539
1007PM10_Contig3970	gi|AAC23556.1|ARO:3002660|APH(6)-Id	100	53	0	0	1	159	1	53	4.59e-35	115
1007PM10_Contig5496	gi|AAB53445.1|ARO:3002897|SAT-4	98.473	131	2	0	1	393	1	131	2.34e-86	246
1007PM10_Contig5496	gi|AAU10334.1|ARO:3002628|aad(6)	94.857	175	9	0	52	576	102	276	5.05e-127	355
1007PM10_scaffold2717_1	gi|ACJ47200.1|ARO:3002612|aadA12	100	43	0	0	1	129	221	263	1.42e-25	89.7
1007PM10_scaffold2717_1	gi|AEJ33969.1|ARO:3000410|sul1	100	279	0	0	1	837	1	279	0	553
1007PM10_scaffold2717_1	gi|AAZ42322.1|ARO:3003836|qacH	71.875	96	27	0	1	288	1	96	1.26e-48	147
1007PM10_scaffold4187_1	gi|YP_008997281.1|ARO:3002626|ANT(6)-Ia	100	131	0	0	1	393	1	131	1.57e-91	263
1007PM10_scaffold4187_1	gi|AAF86219.1|ARO:3000375|ErmB	98.776	245	3	0	1	735	1	245	1.56e-180	491
1007PM2.5_scaffold95_2	gi|AAD25538.1|ARO:3000174|tet(G)	60.526	190	75	0	19	588	196	385	3.76e-79	238
1007PM2.5_scaffold95_2	gi|AAO16462.1|ARO:3000167|tet(C)	100	31	0	0	383	291	151	181	2.07e-14	63.2
1007PM2.5_scaffold95_2	gi|ADA79630.1|ARO:3001037|TEM-171	100	286	0	0	1	858	1	286	0	561
1012PM10_Contig10473	gi|YP_724476.1|ARO:3003109|msrE	100	48	0	0	1	144	444	491	1e-28	101
1012PM10_Contig10473	gi|ANP63073.1|ARO:3003741|mphD	100	185	0	0	1	555	1	185	1.09e-135	377
1012PM10_Contig1166	gi|AAB53445.1|ARO:3002897|SAT-4	98.889	180	2	0	1	540	1	180	5.95e-126	348
1012PM10_Contig1166	gi|AAU10334.1|ARO:3002628|aad(6)	100	272	0	0	1	816	5	276	0	562
1012PM10_Contig2676	gi|AAF27727.1|ARO:3002602|aadA2	100	195	0	0	1	585	65	259	5.39e-144	397
1012PM10_Contig2676	gi|AAZ42322.1|ARO:3003836|qacH	71.875	96	27	0	1	288	1	96	1.26e-48	147
1012PM10_Contig30082	gi|AAC75733.1|ARO:3000074|emrB	88.235	68	8	0	7	210	4	71	5.39e-34	117
1012PM10_Contig30082	gi|BAA16547.1|ARO:3000027|emrA	71.845	103	29	0	1	309	288	390	1.88e-46	149
1012PM10_Contig887	gi|ABK33456.1|ARO:3002639|APH(3'')-Ib	99.251	267	2	0	28	828	1	267	0	539
1012PM10_Contig887	gi|AAC23556.1|ARO:3002660|APH(6)-Id	100	255	0	0	1	765	1	255	0	524
1012PM2.5_Contig131716	gi|AAC75429.1|ARO:3000833|evgS	100	81	0	0	1	243	1	81	2.31e-53	173
1012PM2.5_Contig131716	gi|NP_311275.1|ARO:3000832|evgA	100	29	0	0	1	87	176	204	8.19e-16	62.4
1012PM2.5_Contig13271	gi|YP_001706894.1|ARO:3000777|adeF	64.286	112	40	0	1	336	269	380	5.31e-45	149
1012PM2.5_Contig13271	gi|AAB58161.1|ARO:3003010|ceoB	83.333	78	13	0	1	234	1	78	1.41e-20	80.1
1012PM2.5_Contig134852	gi|BAA15934.1|ARO:3000829|baeS	100	57	0	0	1	171	411	467	1.65e-34	117
1012PM2.5_Contig134852	gi|YP_490321.1|ARO:3000828|baeR	100	54	0	0	1	162	1	54	8.14e-34	111
1012PM2.5_Contig1475	gi|AAC76539.1|ARO:3000796|mdtF	100	220	0	0	1	660	818	1037	1.62e-121	365
1012PM2.5_Contig1475	gi|ANK04027.1|ARO:3003838|gadW	95.732	164	7	0	1	492	79	242	1.03e-115	324
1012PM2.5_Contig35200	gi|AAC75314.1|ARO:3003578|PmrF	98.361	61	1	0	1	183	262	322	3.01e-39	127
1012PM2.5_Contig35200	gi|AAC75315.1|ARO:3002985|arnA	100	119	0	0	1	357	1	119	3.57e-82	249
1012PM2.5_Contig4193	gi|AAC75136.1|ARO:3000793|mdtB	100	135	0	0	1	405	906	1040	1.66e-62	202
1012PM2.5_Contig4193	gi|AAC75137.1|ARO:3000794|mdtC	99.142	233	2	0	1	699	1	233	7.04e-143	421
1012PM2.5_scaffold10320	gi|BAA16547.1|ARO:3000027|emrA	99.716	352	1	0	1	1056	39	390	0	717
1012PM2.5_scaffold10320	gi|AAC75733.1|ARO:3000074|emrB	100	276	0	0	1	828	1	276	4.97e-173	484
1012PM2.5_scaffold10568	gi|NP_414995.1|ARO:3000216|acrB	100	60	0	0	1	180	1	60	5.72e-26	94.4
1012PM2.5_scaffold10568	gi|NP_414996.1|ARO:3004043|Escherichia	100	144	0	0	1	432	1	144	3.53e-88	259
1012PM2.5_scaffold10568	gi|NP_414996.1|ARO:3004043|Escherichia	100	204	0	0	1	612	194	397	1.8e-147	412
1012PM2.5_scaffold115_6	gi|AAD25538.1|ARO:3000174|tet(G)	61.386	101	38	1	10	312	3	102	4.8e-36	124
1012PM2.5_scaffold115_6	gi|CAA23899.1|ARO:3002683|catI	100	219	0	0	1	657	1	219	5.53e-171	465
1012PM2.5_scaffold1160	gi|BAE78083.1|ARO:3003549|mdtO	99.854	683	1	0	1	2049	1	683	0	1357
1012PM2.5_scaffold1160	gi|BAE78084.1|ARO:3003548|mdtN	100	190	0	0	1	570	154	343	6.66e-106	304
1012PM2.5_scaffold1160	gi|BAE78082.1|ARO:3003550|mdtP	100	488	0	0	1	1464	1	488	0	964
1012PM2.5_scaffold13584_1	gi|AAC76296.1|ARO:3000656|acrS	100	46	0	0	1	138	1	46	3.33e-27	93.2
1012PM2.5_scaffold13584_1	gi|AAC76297.1|ARO:3000499|acrE	100	72	0	0	1	216	1	72	1.42e-48	153
1012PM2.5_scaffold15573	gi|BAA11237.1|ARO:3000254|emrY	99.615	260	1	0	1	780	1	260	1.96e-138	395
1012PM2.5_scaffold15573	gi|BAA11236.1|ARO:3000206|emrK	100	219	0	0	1	657	133	351	8.47e-164	452
1012PM2.5_scaffold17800_2	gi|BAE77781.1|ARO:3000795|mdtE	100	44	0	0	134	3	1	44	4.27e-27	95.9
1012PM2.5_scaffold17800_2	gi|NP_417969.1|ARO:3003834|gadE	100	175	0	0	1	525	1	175	3.76e-128	353
1012PM2.5_scaffold2677	gi|AAC60780.1|ARO:3003049|rosB	74.27	548	141	0	1	1644	1	548	0	696
1012PM2.5_scaffold2677	gi|AAC60781.1|ARO:3003048|rosA	70.868	357	99	4	1	1062	56	410	6.22e-114	333
1012PM2.5_scaffold34295	gi|AAC75137.1|ARO:3000794|mdtC	100	126	0	0	1	378	900	1025	3.39e-53	175
1012PM2.5_scaffold34295	gi|AAC75138.1|ARO:3001330|mdtD	100	94	0	0	1	282	1	94	5.49e-63	194
1012PM2.5_scaffold34977	gi|AAC76539.1|ARO:3000796|mdtF	99.167	120	1	0	1	360	1	120	1.28e-77	243
1012PM2.5_scaffold34977	gi|BAE77781.1|ARO:3000795|mdtE	100	76	0	0	1	228	310	385	1.77e-48	153
1017PM10_Contig99943	gi|NP_414995.1|ARO:3000216|acrB	61.194	67	26	0	1	201	738	804	4.7e-27	97.8
1017PM10_Contig99943	gi|AAA74437.1|ARO:3000378|MexB	64.151	53	19	0	4	162	814	866	1.97e-18	72.8
1017PM10_scaffold30883_2	gi|AAC75137.1|ARO:3000794|mdtC	66.667	147	49	0	19	459	7	153	6.35e-51	170
1017PM10_scaffold30883_2	gi|BAE06006.1|ARO:3003705|mexN	72.414	58	16	0	1	174	958	1015	9.34e-25	91.7
1017PM10_scaffold43405	gi|AAC75137.1|ARO:3000794|mdtC	63.415	41	15	0	19	141	7	47	1.43e-12	55.8
1017PM10_scaffold43405	gi|NP_251217.1|ARO:3004074|MuxB	74.074	162	42	0	1	486	863	1024	5.43e-60	197
1017PM2.5_Contig138218	gi|AAA74437.1|ARO:3000378|MexB	61.538	39	15	0	4	120	1	39	1.37e-12	55.5
1017PM2.5_Contig138218	gi|CAC41008.1|ARO:3004041|Klebsiella	60.227	88	35	0	4	267	288	375	5.7e-30	107
1017PM2.5_Contig172892	gi|BAE06006.1|ARO:3003705|mexN	65.116	43	12	1	1	129	982	1021	7.39e-14	60.5
1017PM2.5_Contig172892	gi|AAC75137.1|ARO:3000794|mdtC	65.753	73	25	0	22	240	8	80	6.22e-27	98.2
1017PM2.5_Contig44447	gi|NP_251217.1|ARO:3004074|MuxB	72.028	143	40	0	1	429	882	1024	6.05e-55	181
1017PM2.5_Contig44447	gi|AAC75137.1|ARO:3000794|mdtC	64.444	45	16	0	19	153	7	51	4.2e-14	60.1
1017PM2.5_Contig558147	gi|NP_251183.1|ARO:3000803|MexE	67.5	40	13	0	1	120	327	366	4.12e-13	58.2
1017PM2.5_Contig558147	gi|YP_001706893.1|ARO:3000778|adeG	65.714	35	12	0	1	105	1	35	7.51e-12	52.8
1017PM2.5_scaffold16138_1	gi|AEJ33969.1|ARO:3000410|sul1	100	279	0	0	1	837	1	279	0	553
1017PM2.5_scaffold16138_1	gi|AAZ42322.1|ARO:3003836|qacH	71.875	96	27	0	1	288	1	96	1.26e-48	147
1022PM10_Contig393	gi|AAZ42322.1|ARO:3003836|qacH	71.875	96	27	0	1	288	1	96	1.26e-48	147
1022PM10_Contig393	gi|AEJ33969.1|ARO:3000410|sul1	100	180	0	0	1	540	1	180	2.46e-129	360
1022PM10_scaffold159_4	gi|CAA23899.1|ARO:3002683|catI	100	219	0	0	1	657	1	219	5.53e-171	465
1022PM10_scaffold159_4	gi|AAO16462.1|ARO:3000167|tet(C)	100	37	0	0	2	112	145	181	6.09e-20	75.9
1022PM2.5_Contig104523	gi|APB03214.1|ARO:3003980|tetA(48)	61.538	52	20	0	1	156	272	323	3.35e-16	66.6
1022PM2.5_Contig104523	gi|APB03215.1|ARO:3003981|tetB(48)	76.562	64	15	0	46	237	20	83	4.03e-32	108
1022PM2.5_Contig19708	gi|AAC76297.1|ARO:3000499|acrE	100	121	0	0	1	363	265	385	4.33e-84	247
1022PM2.5_Contig19708	gi|AAC76298.1|ARO:3000502|acrF	99.363	157	1	0	1	471	1	157	1.37e-92	285
1022PM2.5_Contig28544	gi|AAC75136.1|ARO:3000793|mdtB	100	123	0	0	1	369	1	123	1.18e-77	243
1022PM2.5_Contig28544	gi|AAC75135.2|ARO:3000792|mdtA	98.374	123	2	0	1	369	293	415	8.89e-85	249
1022PM2.5_scaffold2504_1	gi|AAD25538.1|ARO:3000174|tet(G)	61.386	101	38	1	10	312	3	102	4.8e-36	124
1022PM2.5_scaffold2504_1	gi|NP_052129.1|ARO:3000979|TEM-116	100	286	0	0	1	858	1	286	0	560
1028PM10_Contig5990	gi|ANP63073.1|ARO:3003741|mphD	100	122	0	0	1	366	1	122	6.82e-87	251
1028PM10_Contig5990	gi|YP_724476.1|ARO:3003109|msrE	97.436	39	1	0	144	28	453	491	2.21e-21	80.5
1028PM10_scaffold996_4	gi|NP_052129.1|ARO:3000979|TEM-116	100	286	0	0	1	858	1	286	0	560
1028PM10_scaffold996_4	gi|AAO16462.1|ARO:3000167|tet(C)	100	47	0	0	1	141	142	188	6.97e-28	97.4
1101PM10_Contig10723	gi|AGI42804.1|ARO:3002836|lnuB	100	122	0	0	1	366	1	122	5.67e-89	255
1101PM10_Contig10723	gi|AFU35065.1|ARO:3003206|lsaE	100	78	0	0	1	234	417	494	1.57e-52	166
1101PM10_Contig56870	gi|AAX14803.1|ARO:3000782|adeK	75.926	54	12	1	1	159	1	54	1.46e-17	70.1
1101PM10_Contig56870	gi|AAX14802.1|ARO:3000781|adeJ	88.235	85	10	0	1	255	974	1058	3.7e-47	156
1101PM10_scaffold13371_3	gi|AAZ42322.1|ARO:3003836|qacH	71.875	96	27	0	1	288	1	96	1.26e-48	147
1101PM10_scaffold13371_3	gi|AAF17880.1|ARO:3002605|aadA5	99.153	118	1	0	1	354	145	262	1.27e-82	239
1101PM10_scaffold2589_2	gi|AAU10334.1|ARO:3002628|aad(6)	100	156	0	0	1	468	121	276	6.84e-117	328
1101PM10_scaffold2589_2	gi|AGV10830.1|ARO:3002647|APH(3')-IIIa	100	264	0	0	1	792	1	264	0	536
1101PM10_scaffold2589_2	gi|AAB53445.1|ARO:3002897|SAT-4	98.889	180	2	0	1	540	1	180	5.95e-126	348
1101PM10_scaffold489_13	gi|YP_724476.1|ARO:3003109|msrE	100	491	0	0	1	1473	1	491	0	1000
1101PM10_scaffold489_13	gi|ANP63073.1|ARO:3003741|mphD	100	294	0	0	1	882	1	294	0	600
1101PM10_scaffold489_13	gi|CCW43444.1|ARO:3002255|CARB-16	100	298	0	0	1	894	1	298	0	611
1101PM10_scaffold53049_1	gi|YP_008997285.1|ARO:3000615|mefA	100	59	0	0	1	177	19	77	7.9e-35	118
1101PM10_scaffold53049_1	gi|AAC37034.1|ARO:3000522|ErmG	100	71	0	0	1	213	1	71	3.16e-48	149
1101PM10_scaffold78916	gi|NP_251215.1|ARO:3004072|OpmB	61.364	88	34	0	64	327	17	104	1.4e-27	100
1101PM10_scaffold78916	gi|NP_251216.1|ARO:3004075|MuxC	76.087	46	11	0	1	138	991	1036	1.02e-18	73.2
1101PM10_scaffold8195	gi|AAC23556.1|ARO:3002660|APH(6)-Id	99.638	276	1	0	1	828	3	278	0	563
1101PM10_scaffold8195	gi|ABK33456.1|ARO:3002639|APH(3'')-Ib	99.251	267	2	0	64	864	1	267	0	539
1101PM2.5_scaffold11	gi|AAD01867.1|ARO:3002875|dfrE	63.399	153	56	0	334	792	1	153	1.55e-71	213
1101PM2.5_scaffold11	gi|NP_250708.1|ARO:3002983|amrB	64.98	1008	350	3	1	3024	1	1005	0	1228
1101PM2.5_scaffold2_1	gi|AAC60780.1|ARO:3003049|rosB	65.868	334	111	1	1	1002	1	331	4.52e-117	349
1101PM2.5_scaffold2_1	gi|YP_001706893.1|ARO:3000778|adeG	79.003	1043	217	1	1	3129	1	1041	0	1506
1101PM2.5_scaffold2_1	gi|NP_251217.1|ARO:3004074|MuxB	73.255	1017	269	1	1	3051	1	1014	0	1341
1101PM2.5_scaffold2_1	gi|NP_251216.1|ARO:3004075|MuxC	63.403	1011	364	3	1	3018	1	1010	0	1186
1101PM2.5_scaffold2_1	gi|YP_001706894.1|ARO:3000777|adeF	60.245	327	130	0	154	1134	54	380	1.76e-132	384
1101PM2.5_scaffold2_1	gi|AAQ08905.1|ARO:3001808|OXA-60	83.764	271	44	0	1	813	1	271	5.87e-174	477
1106PM10_Contig39247	gi|NP_251216.1|ARO:3004075|MuxC	60.947	169	66	0	1	507	1	169	7.29e-52	173
1106PM10_Contig39247	gi|NP_251217.1|ARO:3004074|MuxB	71.429	35	10	0	1	105	990	1024	2.27e-11	52.4
1106PM10_Contig50551	gi|YP_186749.1|ARO:3000489|sav1866	76.923	26	6	0	359	436	465	490	9.1e-20	45.8
1106PM10_Contig50551	gi|AAF67494.2|ARO:3002522|novA	69.697	66	20	0	7	204	499	564	1.9e-27	99
1106PM10_Contig8958	gi|AAC23556.1|ARO:3002660|APH(6)-Id	100	223	0	0	1	669	1	223	7.85e-168	459
1106PM10_Contig8958	gi|ABK33456.1|ARO:3002639|APH(3'')-Ib	100	126	0	0	1	378	142	267	1.29e-89	257
1106PM2.5_Contig114012	gi|AAC75314.1|ARO:3003578|PmrF	70.27	37	11	0	1	111	282	318	4.97e-15	62.4
1106PM2.5_Contig114012	gi|NP_252244|ARO:3002985|arnA	71.698	53	15	0	10	168	5	57	4.6e-24	88.6
1110PM10_Contig2220	gi|AAC23556.1|ARO:3002660|APH(6)-Id	100	152	0	0	1	456	1	152	1.2e-111	314
1110PM10_Contig2220	gi|ABK33456.1|ARO:3002639|APH(3'')-Ib	100	32	0	0	1	96	236	267	2.79e-17	67.4
1110PM10_Contig330	gi|AAA88675.1|ARO:3000498|ErmF	99.485	194	1	0	1	582	73	266	2.82e-141	391
1110PM10_Contig330	gi|AAA27471.1|ARO:3000205|tetX	99.265	136	1	0	1	408	253	388	1.33e-97	282
1110PM10_scaffold703_3	gi|AAZ42322.1|ARO:3003836|qacH	71.875	96	27	0	1	288	1	96	1.26e-48	147
1110PM10_scaffold703_3	gi|AEJ33969.1|ARO:3000410|sul1	100	279	0	0	1	837	1	279	0	553
1110PM10_scaffold948	gi|ANP63073.1|ARO:3003741|mphD	99.66	294	1	0	1	882	1	294	0	598
1110PM10_scaffold948	gi|YP_724476.1|ARO:3003109|msrE	100	137	0	0	1	411	355	491	1.59e-96	283
1111PM10_Contig6940	gi|ABK33456.1|ARO:3002639|APH(3'')-Ib	99.422	173	1	0	1	519	95	267	2.87e-125	349
1111PM10_Contig6940	gi|AAC23556.1|ARO:3002660|APH(6)-Id	100	70	0	0	1	210	1	70	9.15e-48	148
1111PM10_scaffold12_16	gi|YP_001693238|ARO:3003923|oqxB	89.962	1046	105	0	1	3138	1	1046	0	1702
1111PM10_scaffold12_16	gi|YP_001693237.1|ARO:3003922|oqxA	76.731	361	80	1	79	1149	27	387	0	509
1111PM10_scaffold14_12	gi|AAC75135.2|ARO:3000792|mdtA	74.493	345	88	0	157	1191	59	403	0	509
1111PM10_scaffold14_12	gi|AAC75136.1|ARO:3000793|mdtB	85.61	410	59	0	1	1230	1	410	0	670
1111PM10_scaffold14_13	gi|AAC75137.1|ARO:3000794|mdtC	82.463	268	47	0	1	804	1	268	4.41e-138	410
1111PM10_scaffold14_13	gi|AAC75136.1|ARO:3000793|mdtB	82.755	951	164	0	1	2853	90	1040	0	1479
1111PM10_scaffold14_14	gi|AAC75138.1|ARO:3001330|mdtD	73.81	462	120	1	19	1401	7	468	0	587
1111PM10_scaffold14_14	gi|AAC75136.1|ARO:3000793|mdtB	77.358	53	12	0	61	219	988	1040	1.18e-22	85.5
1111PM10_scaffold14_14	gi|YP_490321.1|ARO:3000828|baeR	79.06	234	46	2	10	705	8	240	1.83e-117	331
1111PM10_scaffold14_14	gi|BAA15934.1|ARO:3000829|baeS	68.352	455	136	3	22	1371	7	458	0	602
1111PM10_scaffold14_14	gi|AAC75137.1|ARO:3000794|mdtC	80.059	1023	199	1	1	3054	1	1023	0	1529
1111PM10_scaffold1_38	gi|NP_414995.1|ARO:3000216|acrB	80.744	1049	201	1	1	3144	1	1049	0	1632
1111PM10_scaffold1_38	gi|ABG77965.1|ARO:3004042|Enterobacter	78.628	379	80	1	1	1137	1	378	0	567
1111PM10_scaffold305_6	gi|WP_000572405.1|ARO:3002644|APH(3')-IIa	100	264	0	0	1	792	1	264	0	535
1111PM10_scaffold305_6	gi|NP_052129.1|ARO:3000979|TEM-116	100	286	0	0	1	858	1	286	0	560
1111PM10_scaffold5_20	gi|AAC75315.1|ARO:3002985|arnA	76.783	659	153	0	1	1977	1	659	0	1070
1111PM10_scaffold5_20	gi|AAC75314.1|ARO:3003578|PmrF	75.862	319	77	0	1	957	1	319	7.63e-177	489
1111PM10_scaffold6_2	gi|BAA16547.1|ARO:3000027|emrA	70.951	389	113	0	1	1167	1	389	0	553
1111PM10_scaffold6_2	gi|AAC75733.1|ARO:3000074|emrB	87.776	499	61	0	7	1503	4	502	0	791
1111PM10_scaffold6_2	gi|NP_417169.1|ARO:3000516|emrR	81.287	171	32	0	1	513	1	171	1.13e-103	291
1111PM10_scaffold75_3	gi|AAD01867.1|ARO:3002875|dfrE	60.784	153	60	0	334	792	1	153	3.87e-70	209
1111PM10_scaffold75_3	gi|AAC75136.1|ARO:3000793|mdtB	65.714	105	36	0	28	342	931	1035	2.63e-25	95.5
1111PM2.5_Contig132237	gi|AAC75135.2|ARO:3000792|mdtA	62.712	59	19	2	1	168	356	414	1.41e-15	64.7
1111PM2.5_Contig132237	gi|AAC75136.1|ARO:3000793|mdtB	84.746	59	9	0	1	177	1	59	3.51e-18	72
1111PM2.5_Contig30	gi|CAE51638.1|ARO:3002641|APH(3')-Ia	98.524	271	4	0	1	813	1	271	0	560
1111PM2.5_Contig30	gi|AAO16462.1|ARO:3000167|tet(C)	100	47	0	0	1	141	142	188	6.97e-28	97.4
1111PM2.5_Contig30243	gi|YP_724476.1|ARO:3003109|msrE	100	80	0	0	1	240	412	491	1.66e-51	164
1111PM2.5_Contig30243	gi|ANP63073.1|ARO:3003741|mphD	98.98	98	1	0	1	294	1	98	7.72e-68	201
1111PM2.5_Contig54016	gi|AAC75137.1|ARO:3000794|mdtC	63.415	41	15	0	19	141	7	47	1.43e-12	55.8
1111PM2.5_Contig54016	gi|NP_251217.1|ARO:3004074|MuxB	74.51	102	26	0	1	306	923	1024	5.07e-47	157
1111PM2.5_scaffold33376_2	gi|NP_251216.1|ARO:3004075|MuxC	64.062	64	23	0	1	192	1	64	1.12e-11	53.9
1111PM2.5_scaffold33376_2	gi|BAE06006.1|ARO:3003705|mexN	71.134	97	28	0	1	291	919	1015	2.28e-43	146
1113PM10_Contig129	gi|ANP63073.1|ARO:3003741|mphD	100	294	0	0	1	882	1	294	0	600
1113PM10_Contig129	gi|YP_724476.1|ARO:3003109|msrE	100	419	0	0	1	1257	73	491	0	859
1116PM10_Contig188	gi|YP_724476.1|ARO:3003109|msrE	100	253	0	0	1	759	239	491	0	519
1116PM10_Contig188	gi|ANP63073.1|ARO:3003741|mphD	100	108	0	0	1	324	1	108	9.52e-76	222
1116PM10_scaffold2499	gi|AAU10334.1|ARO:3002628|aad(6)	99.167	120	1	0	1	360	157	276	3.39e-86	248
1116PM10_scaffold2499	gi|AAB53445.1|ARO:3002897|SAT-4	98.734	158	2	0	1	474	1	158	2.66e-108	302
1116PM2.5_Contig125	gi|ANP63073.1|ARO:3003741|mphD	100	294	0	0	1	882	1	294	0	600
1116PM2.5_Contig125	gi|YP_724476.1|ARO:3003109|msrE	100	491	0	0	1	1473	1	491	0	1000
1116PM2.5_Contig33186	gi|ACJ47200.1|ARO:3002612|aadA12	97.561	41	1	0	1	123	223	263	3.35e-23	83.6
1116PM2.5_Contig33186	gi|AAF27727.1|ARO:3002602|aadA2	91.304	92	8	0	1	276	158	249	4.63e-57	173
1116PM2.5_Contig46503	gi|AAC75429.1|ARO:3000833|evgS	100	70	0	0	1	210	1	70	2.61e-45	150
1116PM2.5_Contig46503	gi|NP_311275.1|ARO:3000832|evgA	100	48	0	0	1	144	157	204	2.1e-30	101
1116PM2.5_Contig67527	gi|AAC75314.1|ARO:3003578|PmrF	100	40	0	0	1	120	283	322	8.57e-24	85.9
1116PM2.5_Contig67527	gi|AAC75315.1|ARO:3002985|arnA	100	67	0	0	1	201	1	67	4.37e-43	142
1116PM2.5_Contig9910	gi|BAE78084.1|ARO:3003548|mdtN	100	109	0	0	1	327	235	343	1.35e-63	192
1116PM2.5_Contig9910	gi|BAE78083.1|ARO:3003549|mdtO	97.561	82	2	0	1	246	1	82	3.06e-49	160
1116PM2.5_scaffold1495_2	gi|BAE78083.1|ARO:3003549|mdtO	99.471	189	1	0	1	567	495	683	3.84e-132	382
1116PM2.5_scaffold1495_2	gi|BAE78082.1|ARO:3003550|mdtP	100	148	0	0	1	444	1	148	1.08e-105	306
1116PM2.5_scaffold1674	gi|AAC76298.1|ARO:3000502|acrF	99.117	453	4	0	1	1359	1	453	0	844
1116PM2.5_scaffold1674	gi|AAC76297.1|ARO:3000499|acrE	98.734	79	1	0	1	237	307	385	6.92e-50	157
1116PM2.5_scaffold1747	gi|BAE77781.1|ARO:3000795|mdtE	100	385	0	0	10	1164	1	385	0	778
1116PM2.5_scaffold1747	gi|AAC76539.1|ARO:3000796|mdtF	100	113	0	0	1	339	1	113	3.38e-73	231
1116PM2.5_scaffold429_1	gi|AAD25538.1|ARO:3000174|tet(G)	62.105	95	35	1	10	294	3	96	5.68e-36	123
1116PM2.5_scaffold429_1	gi|CAA23899.1|ARO:3002683|catI	100	219	0	0	1	657	1	219	5.53e-171	465
1121PM10_Contig23412	gi|AAA20116.1|ARO:3000180|tetA(P)	85.714	126	18	0	1	378	295	420	1.22e-61	191
1121PM10_Contig23412	gi|AAA20117.1|ARO:3000195|tetB(P)	98.78	82	1	0	1	246	1	82	3.42e-52	168
1121PM10_Contig2689	gi|AFU35065.1|ARO:3003206|lsaE	100	88	0	0	1	264	407	494	2.27e-60	187
1121PM10_Contig2689	gi|AGI42804.1|ARO:3002836|lnuB	99.625	267	1	0	1	801	1	267	0	541
1121PM10_scaffold1253_1	gi|AGV10830.1|ARO:3002647|APH(3')-IIIa	100	264	0	0	1	792	1	264	0	536
1121PM10_scaffold1253_1	gi|AAB53445.1|ARO:3002897|SAT-4	98.889	180	2	0	1	540	1	180	5.95e-126	348
1121PM10_scaffold1253_1	gi|AAU10334.1|ARO:3002628|aad(6)	100	163	0	0	1	489	114	276	6.87e-123	343
1121PM10_scaffold202_9	gi|YP_724476.1|ARO:3003109|msrE	100	491	0	0	1	1473	1	491	0	1000
1121PM10_scaffold202_9	gi|ANP63073.1|ARO:3003741|mphD	100	294	0	0	1	882	1	294	0	600
1121PM10_scaffold2595_2	gi|AAC23556.1|ARO:3002660|APH(6)-Id	99.64	278	1	0	1	834	1	278	0	568
1121PM10_scaffold2595_2	gi|ABK33456.1|ARO:3002639|APH(3'')-Ib	99.251	267	2	0	16	816	1	267	0	539
1121PM10_scaffold2868_3	gi|AAA27471.1|ARO:3000205|tetX	98.571	70	1	0	1	210	319	388	4.93e-44	141
1121PM10_scaffold2868_3	gi|AAA88675.1|ARO:3000498|ErmF	99.624	266	1	0	1	798	1	266	0	536
1121PM10_scaffold313_2	gi|ADA79630.1|ARO:3001037|TEM-171	100	286	0	0	1	858	1	286	0	561
1121PM10_scaffold313_2	gi|AAO16462.1|ARO:3000167|tet(C)	100	47	0	0	1	141	142	188	6.97e-28	97.4
1121PM2.5_Contig129	gi|NP_251217.1|ARO:3004074|MuxB	72.63	844	228	1	1	2532	174	1014	0	1093
1121PM2.5_Contig129	gi|AAC75137.1|ARO:3000794|mdtC	71.605	81	23	0	1	243	1	81	1.28e-34	120
1121PM2.5_Contig1294	gi|AAC75137.1|ARO:3000794|mdtC	60.054	373	149	0	1	1119	1	373	2.77e-120	368
1121PM2.5_Contig1294	gi|AAC75136.1|ARO:3000793|mdtB	69.737	76	23	0	1	228	965	1040	1.43e-14	63.2
1121PM2.5_Contig1459	gi|AAC23556.1|ARO:3002660|APH(6)-Id	99.638	276	1	0	1	828	3	278	0	563
1121PM2.5_Contig1459	gi|ABK33456.1|ARO:3002639|APH(3'')-Ib	100	122	0	0	1	366	146	267	1.92e-86	249
1121PM2.5_Contig220	gi|AAC75136.1|ARO:3000793|mdtB	82.326	645	114	0	1	1935	396	1040	0	983
1121PM2.5_Contig220	gi|AAC75137.1|ARO:3000794|mdtC	85.714	168	24	0	1	504	1	168	3.11e-86	269
1121PM2.5_scaffold1354	gi|ABG77965.1|ARO:3004042|Enterobacter	78.628	379	80	1	1	1137	1	378	0	567
1121PM2.5_scaffold1354	gi|NP_414995.1|ARO:3000216|acrB	78.528	163	35	0	1	489	1	163	7.71e-73	232
1121PM2.5_scaffold214_4	gi|ANP63073.1|ARO:3003741|mphD	100	294	0	0	1	882	1	294	0	600
1121PM2.5_scaffold214_4	gi|YP_724476.1|ARO:3003109|msrE	100	491	0	0	1	1473	1	491	0	1000
1121PM2.5_scaffold214_4	gi|CCW43444.1|ARO:3002255|CARB-16	100	298	0	0	1	894	1	298	0	611
1121PM2.5_scaffold422	gi|YP_001693237.1|ARO:3003922|oqxA	76.731	361	80	1	79	1149	27	387	0	509
1121PM2.5_scaffold422	gi|YP_001693238|ARO:3003923|oqxB	89.771	919	94	0	1	2757	1	919	0	1474
1121PM2.5_scaffold627	gi|AAC75138.1|ARO:3001330|mdtD	73.81	462	120	1	19	1401	7	468	0	587
1121PM2.5_scaffold627	gi|BAA15934.1|ARO:3000829|baeS	69.067	375	108	3	22	1131	7	378	7.97e-180	504
1121PM2.5_scaffold627	gi|AAC75137.1|ARO:3000794|mdtC	81.967	366	61	1	1	1083	658	1023	0	568
1121PM2.5_scaffold7391	gi|CAC41008.1|ARO:3004041|Klebsiella	61.364	132	50	1	61	453	245	376	1.05e-48	159
1121PM2.5_scaffold7391	gi|AAB41957.1|ARO:3000801|MexD	64.035	114	40	1	1	342	1	113	1.14e-34	122
1121PM2.5_scaffold751_2	gi|AAZ42322.1|ARO:3003836|qacH	71.875	96	27	0	1	288	1	96	1.26e-48	147
1121PM2.5_scaffold751_2	gi|AEJ33969.1|ARO:3000410|sul1	100	279	0	0	1	837	1	279	0	553
1121PM2.5_scaffold823	gi|AAC75135.2|ARO:3000792|mdtA	69.816	381	110	1	64	1191	23	403	0	509
1121PM2.5_scaffold823	gi|AAC75136.1|ARO:3000793|mdtB	85.47	351	51	0	1	1053	1	351	0	568
1121PM2.5_scaffold8549	gi|AAB58161.1|ARO:3003010|ceoB	84.828	145	22	0	1	435	1	145	1.15e-61	200
1121PM2.5_scaffold8549	gi|YP_001706894.1|ARO:3000777|adeF	66.055	109	37	0	1	327	272	380	3.19e-45	149
1121PM2.5_scaffold855_1	gi|AAC75733.1|ARO:3000074|emrB	87.575	499	62	0	7	1503	4	502	0	788
1121PM2.5_scaffold855_1	gi|BAA16547.1|ARO:3000027|emrA	73.203	153	41	0	1	459	237	389	1.4e-77	232
1121PM2.5_scaffold855_2	gi|NP_417169.1|ARO:3000516|emrR	80.982	163	31	0	1	489	9	171	1.21e-97	276
1121PM2.5_scaffold855_2	gi|BAA16547.1|ARO:3000027|emrA	69.915	236	71	0	1	708	1	236	6.4e-114	328
1126PM10_Contig149	gi|AAC23556.1|ARO:3002660|APH(6)-Id	99.623	265	1	0	1	795	1	265	0	543
1126PM10_Contig149	gi|ABK33456.1|ARO:3002639|APH(3'')-Ib	99.251	267	2	0	130	930	1	267	0	540
1126PM10_Contig2	gi|AAC36883.1|ARO:3000896|TEM-26	100	32	0	0	1	96	1	32	1.08e-19	73.9
1126PM10_Contig2	gi|AAO16462.1|ARO:3000167|tet(C)	100	47	0	0	1	141	142	188	6.97e-28	97.4
1126PM10_Contig2	gi|CAD09800.1|ARO:3000873|TEM-1	100	274	0	0	1	822	13	286	0	535
1126PM10_Contig29128	gi|NP_251217.1|ARO:3004074|MuxB	86.047	43	6	0	1	129	972	1014	5.09e-19	75.5
1126PM10_Contig29128	gi|AAC75137.1|ARO:3000794|mdtC	67.692	65	21	0	1	195	1	65	2.45e-24	90.1
1126PM10_scaffold327	gi|ANP63073.1|ARO:3003741|mphD	100	294	0	0	1	882	1	294	0	600
1126PM10_scaffold327	gi|YP_724476.1|ARO:3003109|msrE	100	491	0	0	1	1473	1	491	0	1000
1126PM10_scaffold327	gi|AFI72872.1|ARO:3002252|CARB-14	100	79	0	0	1	237	1	79	1.08e-53	164
1126PM2.5_Contig115273	gi|AAC75733.1|ARO:3000074|emrB	100	51	0	0	1	153	1	51	2.29e-28	100
1126PM2.5_Contig115273	gi|BAA16547.1|ARO:3000027|emrA	100	48	0	0	1	144	343	390	9.1e-27	95.1
1126PM2.5_Contig53623	gi|ABG77965.1|ARO:3004042|Enterobacter	60.417	48	19	0	1	144	343	390	6.27e-13	57
1126PM2.5_Contig53623	gi|AAA74437.1|ARO:3000378|MexB	70	60	18	0	1	180	1	60	5.53e-27	97.4
1126PM2.5_scaffold3398	gi|AAZ42322.1|ARO:3003836|qacH	71.875	96	27	0	1	288	1	96	1.26e-48	147
1126PM2.5_scaffold3398	gi|AEJ33969.1|ARO:3000410|sul1	100	270	0	0	1	810	1	270	0	536
1126PM2.5_scaffold396	gi|YP_724476.1|ARO:3003109|msrE	100	491	0	0	1	1473	1	491	0	1000
1126PM2.5_scaffold396	gi|ANP63073.1|ARO:3003741|mphD	100	294	0	0	1	882	1	294	0	600
1126PM2.5_scaffold653	gi|ABK33456.1|ARO:3002639|APH(3'')-Ib	99.237	262	2	0	37	822	1	262	0	529
1126PM2.5_scaffold653	gi|AAL59753.1|ARO:3000412|sul2	100	271	0	0	1	813	1	271	1.74e-180	493
1206PM10_scaffold2198	gi|AAO16462.1|ARO:3000167|tet(C)	100	47	0	0	1	141	142	188	6.97e-28	97.4
1206PM10_scaffold2198	gi|ADA79630.1|ARO:3001037|TEM-171	100	286	0	0	1	858	1	286	0	561
1206PM10_scaffold3122_2	gi|AAZ42322.1|ARO:3003836|qacH	71.875	96	27	0	1	288	1	96	1.26e-48	147
1206PM10_scaffold3122_2	gi|YP_001715321.1|ARO:3002601|aadA	100	263	0	0	22	810	1	263	0	526
1206PM10_scaffold3122_2	gi|AEJ33969.1|ARO:3000410|sul1	100	279	0	0	1	837	1	279	0	553
1206PM10_scaffold506_2	gi|YP_724476.1|ARO:3003109|msrE	100	491	0	0	1	1473	1	491	0	1000
1206PM10_scaffold506_2	gi|CCW43444.1|ARO:3002255|CARB-16	100	176	0	0	1	528	1	176	1.84e-129	361
1206PM10_scaffold506_2	gi|ANP63073.1|ARO:3003741|mphD	100	294	0	0	1	882	1	294	0	600
1206PM10_scaffold5978_1	gi|AAC23556.1|ARO:3002660|APH(6)-Id	100	105	0	0	1	315	1	105	4.67e-75	219
1206PM10_scaffold5978_1	gi|ABK33456.1|ARO:3002639|APH(3'')-Ib	99.251	267	2	0	37	837	1	267	0	540
1206PM2.5_Contig351	gi|ABK33456.1|ARO:3002639|APH(3'')-Ib	99.251	267	2	0	1	801	1	267	0	539
1206PM2.5_Contig351	gi|AAC23556.1|ARO:3002660|APH(6)-Id	99.64	278	1	0	1	834	1	278	0	568
1206PM2.5_scaffold159_2	gi|CAE51638.1|ARO:3002641|APH(3')-Ia	98.524	271	4	0	1	813	1	271	0	560
1206PM2.5_scaffold159_2	gi|AAO16462.1|ARO:3000167|tet(C)	100	59	0	0	474	298	130	188	2.94e-38	125
1206PM2.5_scaffold159_4	gi|AAD25538.1|ARO:3000174|tet(G)	61.386	101	38	1	10	312	3	102	4.8e-36	124
1206PM2.5_scaffold159_4	gi|CAA23899.1|ARO:3002683|catI	100	219	0	0	1	657	1	219	5.53e-171	465
1206PM2.5_scaffold2214_2	gi|AAZ42322.1|ARO:3003836|qacH	71.875	96	27	0	1	288	1	96	1.26e-48	147
1206PM2.5_scaffold2214_2	gi|AEJ33969.1|ARO:3000410|sul1	100	279	0	0	1	837	1	279	0	553
1206PM2.5_scaffold649_2	gi|ANP63073.1|ARO:3003741|mphD	100	294	0	0	1	882	1	294	0	600
1206PM2.5_scaffold649_2	gi|YP_724476.1|ARO:3003109|msrE	100	491	0	0	1	1473	1	491	0	1000
1211PM10_Contig31316	gi|ACJ47200.1|ARO:3002612|aadA12	100	27	0	0	1	81	237	263	6.98e-14	57.8
1211PM10_Contig31316	gi|AAZ42322.1|ARO:3003836|qacH	71.831	71	20	0	1	213	1	71	3.75e-34	108
1211PM10_Contig8	gi|ADA79630.1|ARO:3001037|TEM-171	100	286	0	0	1	858	1	286	0	561
1211PM10_Contig8	gi|AAO16462.1|ARO:3000167|tet(C)	100	47	0	0	1	141	142	188	6.97e-28	97.4
1211PM10_scaffold148_6	gi|ANP63073.1|ARO:3003741|mphD	100	294	0	0	1	882	1	294	0	600
1211PM10_scaffold148_6	gi|CCW43444.1|ARO:3002255|CARB-16	100	298	0	0	1	894	1	298	0	611
1211PM10_scaffold148_6	gi|YP_724476.1|ARO:3003109|msrE	100	491	0	0	1	1473	1	491	0	1000
1211PM10_scaffold1_15	gi|AAD01867.1|ARO:3002875|dfrE	63.399	153	56	0	334	792	1	153	1.55e-71	213
1211PM10_scaffold1_15	gi|NP_250708.1|ARO:3002983|amrB	64.98	1008	350	3	1	3024	1	1005	0	1228
1211PM10_scaffold1_3	gi|YP_001706894.1|ARO:3000777|adeF	60.245	327	130	0	154	1134	54	380	1.76e-132	384
1211PM10_scaffold1_3	gi|YP_001706893.1|ARO:3000778|adeG	79.003	1043	217	1	1	3129	1	1041	0	1506
1211PM10_scaffold1_4	gi|NP_251216.1|ARO:3004075|MuxC	63.403	1011	364	3	1	3018	1	1010	0	1186
1211PM10_scaffold1_4	gi|NP_251217.1|ARO:3004074|MuxB	73.255	1017	269	1	1	3051	1	1014	0	1341
1211PM10_scaffold1_5	gi|AAC60780.1|ARO:3003049|rosB	65.868	334	111	1	1	1002	1	331	4.52e-117	349
1211PM10_scaffold1_5	gi|AAQ08905.1|ARO:3001808|OXA-60	83.764	271	44	0	1	813	1	271	5.87e-174	477
1211PM10_scaffold2389	gi|ABK33456.1|ARO:3002639|APH(3'')-Ib	99.251	267	2	0	1	801	1	267	0	539
1211PM10_scaffold2389	gi|AAC23556.1|ARO:3002660|APH(6)-Id	99.64	278	1	0	1	834	1	278	0	568
1211PM10_scaffold472_3	gi|AAZ42322.1|ARO:3003836|qacH	71.739	46	13	0	1	138	51	96	5.16e-21	75.5
1211PM10_scaffold472_3	gi|AEJ33969.1|ARO:3000410|sul1	100	279	0	0	1	837	1	279	0	553
1211PM2.5_Contig107041	gi|AAB53445.1|ARO:3002897|SAT-4	97.468	79	2	0	1	237	1	79	1.77e-44	137
1211PM2.5_Contig107041	gi|AAU10334.1|ARO:3002628|aad(6)	100	37	0	0	1	111	240	276	2.81e-21	78.6
1211PM2.5_Contig21028	gi|AAC23556.1|ARO:3002660|APH(6)-Id	100	159	0	0	1	477	1	159	1.17e-116	327
1211PM2.5_Contig21028	gi|ABK33456.1|ARO:3002639|APH(3'')-Ib	100	38	0	0	1	114	230	267	2.06e-21	78.6
1211PM2.5_Contig78	gi|ANP63073.1|ARO:3003741|mphD	100	294	0	0	1	882	1	294	0	600
1211PM2.5_Contig78	gi|YP_724476.1|ARO:3003109|msrE	100	491	0	0	1	1473	1	491	0	1000
1211PM2.5_scaffold1650_4	gi|AEJ33969.1|ARO:3000410|sul1	100	279	0	0	1	837	1	279	0	553
1211PM2.5_scaffold1650_4	gi|AAZ42322.1|ARO:3003836|qacH	71.875	96	27	0	1	288	1	96	1.26e-48	147
1214PM10_scaffold779_2	gi|APB03215.1|ARO:3003981|tetB(48)	69.811	53	16	0	19	177	6	58	1.27e-22	83.2
1214PM10_scaffold779_2	gi|APB03214.1|ARO:3003980|tetA(48)	64.901	151	53	0	1	453	191	341	1.7e-60	186
1216PM10_Contig105496	gi|NP_414996.1|ARO:3004043|Escherichia	61.404	57	22	0	1	171	322	378	1.06e-18	74.3
1216PM10_Contig105496	gi|CAC14595.1|ARO:3003056|smeE	81.481	27	5	0	1	81	1	27	3.72e-11	50.4
1216PM10_Contig32983	gi|YP_724476.1|ARO:3003109|msrE	100	40	0	0	147	28	452	491	4.97e-23	85.5
1216PM10_Contig32983	gi|ANP63073.1|ARO:3003741|mphD	100	96	0	0	1	288	1	96	1.62e-66	198
1216PM10_scaffold133	gi|AAC76297.1|ARO:3000499|acrE	99.74	385	1	0	1	1155	1	385	0	702
1216PM10_scaffold133	gi|AAC76298.1|ARO:3000502|acrF	100	47	0	0	291	151	988	1034	1.16e-17	72.8
1216PM10_scaffold133	gi|AAC76296.1|ARO:3000656|acrS	100	220	0	0	1	660	1	220	5.33e-168	457
1216PM10_scaffold133	gi|AAC76298.1|ARO:3000502|acrF	99.516	1034	5	0	1	3102	1	1034	0	1978
1216PM10_scaffold148_2	gi|CAA23899.1|ARO:3002683|catI	100	219	0	0	1	657	1	219	5.53e-171	465
1216PM10_scaffold148_2	gi|AAD25538.1|ARO:3000174|tet(G)	60.396	101	39	1	10	312	3	102	1.69e-35	122
1216PM10_scaffold148_2	gi|AAO16462.1|ARO:3000167|tet(C)	100	31	0	0	158	66	151	181	9.13e-16	63.2
1216PM10_scaffold1775_1	gi|AAC23556.1|ARO:3002660|APH(6)-Id	99.444	180	1	0	1	540	1	180	5.38e-133	370
1216PM10_scaffold1775_1	gi|ABK33456.1|ARO:3002639|APH(3'')-Ib	99.625	267	1	0	1	801	1	267	0	541
1216PM10_scaffold19	gi|AAC75136.1|ARO:3000793|mdtB	99.51	1021	5	0	1	3063	1	1021	0	1887
1216PM10_scaffold19	gi|AAC75135.2|ARO:3000792|mdtA	99.036	415	4	0	1	1245	1	415	0	800
1216PM10_scaffold19	gi|NP_414618.4|ARO:3003843|leuO	100	314	0	0	1	942	1	314	0	655
1216PM10_scaffold1_3	gi|BAA11236.1|ARO:3000206|emrK	100	351	0	0	109	1161	1	351	0	692
1216PM10_scaffold1_3	gi|BAA11237.1|ARO:3000254|emrY	99.414	512	3	0	1	1536	1	512	0	904
1216PM10_scaffold1_3	gi|AAC75429.1|ARO:3000833|evgS	100	929	0	0	1	2787	1	929	0	1845
1216PM10_scaffold1_3	gi|NP_311275.1|ARO:3000832|evgA	100	204	0	0	1	612	1	204	2.33e-126	351
1216PM10_scaffold2	gi|ACN32294.1|ARO:3000237|tolC	100	473	0	0	61	1479	23	495	0	922
1216PM10_scaffold2	gi|AAC76093.1|ARO:3002986|bacA	100	256	0	0	1	768	1	256	0	495
1216PM10_scaffold2	gi|NP_417544.5|ARO:3000024|patA	100	439	0	0	172	1488	21	459	0	902
1216PM10_scaffold22_2	gi|AAC60781.1|ARO:3003048|rosA	70.69	406	113	5	10	1215	7	410	1.77e-135	390
1216PM10_scaffold22_2	gi|AAC60780.1|ARO:3003049|rosB	74.453	548	140	0	1	1644	1	548	0	668
1216PM10_scaffold22_2	gi|NP_414995.1|ARO:3000216|acrB	100	1049	0	0	1	3147	1	1049	0	2010
1216PM10_scaffold22_2	gi|NP_414996.1|ARO:3004043|Escherichia	100	397	0	0	1	1191	1	397	0	700
1216PM10_scaffold231_8	gi|YP_001706894.1|ARO:3000777|adeF	67.188	64	21	0	1	192	317	380	9.01e-25	93.2
1216PM10_scaffold231_8	gi|AAB58161.1|ARO:3003010|ceoB	78.37	638	138	0	1	1914	1	638	0	858
1216PM10_scaffold23_2	gi|YP_489321.1|ARO:3001329|mdtG	100	408	0	0	1	1224	1	408	0	727
1216PM10_scaffold23_2	gi|AAC74149.2|ARO:3001216|mdtH	100	391	0	0	1	1173	1	391	0	685
1216PM10_scaffold294_3	gi|NP_251216.1|ARO:3004075|MuxC	68.487	238	75	0	1	714	1	238	1.56e-96	300
1216PM10_scaffold294_3	gi|NP_251217.1|ARO:3004074|MuxB	73.255	1017	269	1	1	3051	1	1014	0	1341
1216PM10_scaffold360_1	gi|AAD25538.1|ARO:3000174|tet(G)	95.918	49	2	0	1	147	1	49	4.13e-25	90.5
1216PM10_scaffold360_1	gi|AAK02049.1|ARO:3002705|floR	92.822	404	29	0	1	1212	1	404	0	710
1216PM10_scaffold360_2	gi|AAZ42322.1|ARO:3003836|qacH	71.875	96	27	0	1	288	1	96	1.26e-48	147
1216PM10_scaffold360_2	gi|CAH10847.1|ARO:3002620|aadA23	100	64	0	0	1	192	196	259	1.2e-41	132
1216PM10_scaffold360_2	gi|AEJ33969.1|ARO:3000410|sul1	99.642	279	1	0	1	837	1	279	0	551
1216PM10_scaffold360_3	gi|AAC14728.1|ARO:3002603|aadA3	98.479	263	4	0	1	789	1	263	0	522
1216PM10_scaffold360_3	gi|AAZ42322.1|ARO:3003836|qacH	100	48	0	0	1	144	63	110	2.44e-28	93.2
1216PM10_scaffold3_4	gi|BAE78084.1|ARO:3003548|mdtN	97.863	234	5	0	1	702	1	234	4.39e-122	347
1216PM10_scaffold3_4	gi|BAE78116.1|ARO:3003576|PmrC	99.634	547	2	0	1	1641	1	547	0	1078
1216PM10_scaffold3_5	gi|BAE78082.1|ARO:3003550|mdtP	100	488	0	0	1	1464	1	488	0	964
1216PM10_scaffold3_5	gi|BAE78083.1|ARO:3003549|mdtO	99.854	683	1	0	1	2049	1	683	0	1357
1216PM10_scaffold3_5	gi|BAE78084.1|ARO:3003548|mdtN	100	118	0	0	1	354	226	343	1.47e-70	211
1216PM10_scaffold432	gi|YP_490321.1|ARO:3000828|baeR	100	240	0	0	1	720	1	240	2.07e-164	450
1216PM10_scaffold432	gi|AAC75137.1|ARO:3000794|mdtC	99.805	1025	2	0	1	3075	1	1025	0	1853
1216PM10_scaffold432	gi|AAC75138.1|ARO:3001330|mdtD	100	471	0	0	1	1413	1	471	0	796
1216PM10_scaffold432	gi|AAC75136.1|ARO:3000793|mdtB	100	43	0	0	1	129	998	1040	1.83e-25	92
1216PM10_scaffold432	gi|BAA15934.1|ARO:3000829|baeS	100	467	0	0	1	1401	1	467	0	907
1216PM10_scaffold4_6	gi|BAE77781.1|ARO:3000795|mdtE	100	385	0	0	1	1155	1	385	0	778
1216PM10_scaffold4_6	gi|YP_491919.1|ARO:3000508|gadX	100	274	0	0	1	822	1	274	0	537
1216PM10_scaffold4_6	gi|ANK04027.1|ARO:3003838|gadW	94.628	242	13	0	1	726	1	242	3.08e-173	473
1216PM10_scaffold4_6	gi|AAC76539.1|ARO:3000796|mdtF	100	1037	0	0	1	3111	1	1037	0	1943
1216PM10_scaffold4_6	gi|NP_417969.1|ARO:3003834|gadE	100	175	0	0	1	525	1	175	3.76e-128	353
1216PM10_scaffold60	gi|BAA16547.1|ARO:3000027|emrA	99.744	390	1	0	1	1170	1	390	0	773
1216PM10_scaffold60	gi|AAC75733.1|ARO:3000074|emrB	100	502	0	0	1	1506	1	502	0	945
1216PM10_scaffold60	gi|NP_417169.1|ARO:3000516|emrR	100	176	0	0	1	528	1	176	3.23e-131	361
1216PM10_scaffold62	gi|BAE77933.1|ARO:3000518|CRP	99.524	210	1	0	1	630	1	210	6.02e-159	434
1216PM10_scaffold62	gi|CAA67349.1|ARO:3003359|Streptomyces	71.646	395	109	2	1	1176	1	395	4.08e-179	500
1216PM10_scaffold6_2	gi|AAC75315.1|ARO:3002985|arnA	100	660	0	0	1	1980	1	660	0	1368
1216PM10_scaffold6_2	gi|AAC75314.1|ARO:3003578|PmrF	100	322	0	0	1	966	1	322	0	632
1216PM10_scaffold7229_2	gi|AAA88675.1|ARO:3000498|ErmF	97.297	74	2	0	1	222	193	266	1.52e-47	147
1216PM10_scaffold7229_2	gi|AAA27471.1|ARO:3000205|tetX	97.297	37	1	0	1	111	352	388	3.28e-20	76.6
1216PM2.5_Contig1566	gi|AHA41504.1|ARO:3002941|vanSO	79.755	163	33	0	202	690	45	207	8.81e-73	221
1216PM2.5_Contig1566	gi|AHA41505.1|ARO:3002930|vanRO	85.238	210	31	0	1	630	23	232	1.72e-102	292
1216PM2.5_Contig24484	gi|AAC76539.1|ARO:3000796|mdtF	100	82	0	0	1	246	1	82	4.64e-52	169
1216PM2.5_Contig24484	gi|BAE77781.1|ARO:3000795|mdtE	100	66	0	0	1	198	320	385	2.15e-40	132
1216PM2.5_Contig2562	gi|AAC75733.1|ARO:3000074|emrB	61.832	262	100	0	19	804	2	263	3.5e-112	329
1216PM2.5_Contig2562	gi|BAA11236.1|ARO:3000206|emrK	62.121	66	22	1	1	189	262	327	3.21e-21	82.8
1216PM2.5_Contig26815	gi|AHA41500.1|ARO:3002913|vanO	74.157	89	23	0	1	267	255	343	5.63e-46	147
1216PM2.5_Contig26815	gi|AHA41501.1|ARO:3002954|vanXO	85.965	57	8	0	1	171	1	57	6.92e-33	107
1216PM2.5_Contig3378	gi|AHA41499.1|ARO:3002948|vanHO	74.359	117	30	0	1	351	229	345	2.63e-60	185
1216PM2.5_Contig3378	gi|AHA41500.1|ARO:3002913|vanO	67.949	234	75	0	1	702	1	234	1.58e-112	323
1216PM2.5_Contig50531	gi|BAE78083.1|ARO:3003549|mdtO	100	31	0	0	1	93	1	31	1.97e-16	65.5
1216PM2.5_Contig50531	gi|BAE78084.1|ARO:3003548|mdtN	100	74	0	0	1	222	270	343	5.82e-35	117
1216PM2.5_scaffold473_2	gi|APB03215.1|ARO:3003981|tetB(48)	71.196	184	51	2	70	615	19	202	4.01e-91	265
1216PM2.5_scaffold473_2	gi|APB03214.1|ARO:3003980|tetA(48)	70.164	305	91	0	31	945	17	321	9.69e-151	424
1221PM10_scaffold443_2	gi|AAC75137.1|ARO:3000794|mdtC	75.641	156	38	0	1	468	1	156	3.29e-71	228
1221PM10_scaffold443_2	gi|NP_251217.1|ARO:3004074|MuxB	72.152	869	239	1	1	2607	149	1014	0	1124
1221PM10_scaffold516_4	gi|YP_001706894.1|ARO:3000777|adeF	61.497	187	72	0	1	561	194	380	9.45e-80	241
1221PM10_scaffold516_4	gi|AAB58161.1|ARO:3003010|ceoB	80.978	368	70	0	1	1104	1	368	2.06e-179	521
1221PM10_scaffold740_1	gi|AAZ42322.1|ARO:3003836|qacH	71.875	96	27	0	1	288	1	96	1.26e-48	147
1221PM10_scaffold740_1	gi|AEJ33969.1|ARO:3000410|sul1	100	197	0	0	1	591	1	197	1.15e-142	395
1221PM2.5_Contig1325	gi|NP_249118.1|ARO:3000379|OprM	60.674	89	29	1	64	330	14	96	4.35e-31	110
1221PM2.5_Contig1325	gi|AAC76298.1|ARO:3000502|acrF	66.667	228	75	1	7	687	807	1034	5.09e-59	197
1221PM2.5_Contig255	gi|AAC75136.1|ARO:3000793|mdtB	87.368	95	12	0	13	297	931	1025	4.45e-38	132
1221PM2.5_Contig255	gi|NP_251216.1|ARO:3004075|MuxC	65.698	516	174	2	1	1539	1	516	0	613
1221PM2.5_Contig3623	gi|AAC75733.1|ARO:3000074|emrB	72.727	66	18	0	55	252	14	79	1.83e-26	96.7
1221PM2.5_Contig3623	gi|BAA11236.1|ARO:3000206|emrK	63.636	99	36	0	1	297	209	307	3.2e-47	153
1221PM2.5_scaffold2592	gi|AAC23556.1|ARO:3002660|APH(6)-Id	100	62	0	0	1	186	1	62	1.48e-41	132
1221PM2.5_scaffold2592	gi|ABK33456.1|ARO:3002639|APH(3'')-Ib	99.251	267	2	0	37	837	1	267	0	538
1221PM2.5_scaffold543_2	gi|NP_251217.1|ARO:3004074|MuxB	73.115	703	186	1	1	2109	315	1014	0	879
1221PM2.5_scaffold543_2	gi|AAC75137.1|ARO:3000794|mdtC	71.605	81	23	0	1	243	1	81	1.28e-34	120
1221PM2.5_scaffold75_8	gi|AAD25538.1|ARO:3000174|tet(G)	63.2	125	46	0	1	375	261	385	7.32e-53	167
1221PM2.5_scaffold75_8	gi|AAO16462.1|ARO:3000167|tet(C)	100	30	0	0	1	90	159	188	6.1e-14	60.5
1226PM10_Contig5	gi|AGV10830.1|ARO:3002647|APH(3')-IIIa	100	264	0	0	1	792	1	264	0	536
1226PM10_Contig5	gi|YP_002773985.1|ARO:3002815|clbB	62.249	249	93	1	1	744	91	339	2.13e-111	322
1226PM10_Contig57	gi|AAC23556.1|ARO:3002660|APH(6)-Id	99.64	278	1	0	1	834	1	278	0	568
1226PM10_Contig57	gi|ABK33456.1|ARO:3002639|APH(3'')-Ib	99.251	267	2	0	1	801	1	267	0	539
1226PM10_Contig777	gi|AAF27727.1|ARO:3002602|aadA2	100	206	0	0	1	618	54	259	2.47e-152	419
1226PM10_Contig777	gi|AAZ42322.1|ARO:3003836|qacH	71.875	96	27	0	1	288	1	96	1.26e-48	147
1226PM10_Contig7895	gi|AAU10334.1|ARO:3002628|aad(6)	100	153	0	0	1	459	124	276	1.14e-114	322
1226PM10_Contig7895	gi|AAB53445.1|ARO:3002897|SAT-4	96.923	65	2	0	1	195	1	65	4.74e-34	110
1226PM10_scaffold183_2	gi|ANP63073.1|ARO:3003741|mphD	100	294	0	0	1	882	1	294	0	600
1226PM10_scaffold183_2	gi|YP_724476.1|ARO:3003109|msrE	100	491	0	0	1	1473	1	491	0	1000
1226PM10_scaffold183_2	gi|CCW43444.1|ARO:3002255|CARB-16	100	298	0	0	1	894	1	298	0	611
1226PM10_scaffold1_15	gi|YP_001706894.1|ARO:3000777|adeF	60.245	327	130	0	154	1134	54	380	1.76e-132	384
1226PM10_scaffold1_15	gi|YP_001706893.1|ARO:3000778|adeG	79.003	1043	217	1	1	3129	1	1041	0	1506
1226PM10_scaffold1_17	gi|NP_251217.1|ARO:3004074|MuxB	73.255	1017	269	1	1	3051	1	1014	0	1341
1226PM10_scaffold1_17	gi|NP_251216.1|ARO:3004075|MuxC	63.403	1011	364	3	1	3018	1	1010	0	1186
1226PM10_scaffold9_2	gi|NP_250708.1|ARO:3002983|amrB	64.98	1008	350	3	1	3024	1	1005	0	1228
1226PM10_scaffold9_2	gi|AAD01867.1|ARO:3002875|dfrE	63.399	153	56	0	334	792	1	153	1.55e-71	213
1226PM2.5_Contig13589	gi|BAA16547.1|ARO:3000027|emrA	64.384	73	26	0	1	219	317	389	9.1e-25	90.9
1226PM2.5_Contig13589	gi|AAC75733.1|ARO:3000074|emrB	89.051	137	15	0	7	417	4	140	5.45e-81	243
1226PM2.5_Contig1414	gi|AAC75137.1|ARO:3000794|mdtC	82.171	387	69	0	1	1161	1	387	0	573
1226PM2.5_Contig1414	gi|AAC75136.1|ARO:3000793|mdtB	77.778	54	12	0	1	162	987	1040	9.73e-24	87.8
1226PM2.5_Contig24272	gi|AAC75137.1|ARO:3000794|mdtC	78.947	133	28	0	1	399	1	133	7.19e-49	163
1226PM2.5_Contig24272	gi|NP_251217.1|ARO:3004074|MuxB	71.429	35	10	0	1	105	985	1019	4.8e-13	57.4
1226PM2.5_Contig888	gi|ABK33456.1|ARO:3002639|APH(3'')-Ib	99.251	267	2	0	4	804	1	267	0	539
1226PM2.5_Contig888	gi|AAC23556.1|ARO:3002660|APH(6)-Id	100	232	0	0	1	696	1	232	2.25e-174	476
1226PM2.5_Scaffold2325_2	gi|AAC75315.1|ARO:3002985|arnA	68.293	246	78	0	1	738	1	246	9.19e-119	349
1226PM2.5_Scaffold2325_2	gi|AAC75314.1|ARO:3003578|PmrF	79.237	236	49	0	1	708	87	322	1.25e-132	373
1226PM2.5_Scaffold330_1	gi|YP_724476.1|ARO:3003109|msrE	100	491	0	0	1	1473	1	491	0	1000
1226PM2.5_Scaffold330_1	gi|ANP63073.1|ARO:3003741|mphD	100	294	0	0	1	882	1	294	0	600
1226PM2.5_Scaffold3805_2	gi|YP_001693237.1|ARO:3003922|oqxA	75.904	166	36	1	1	486	222	387	1.55e-88	260
1226PM2.5_Scaffold3805_2	gi|YP_001693238|ARO:3003923|oqxB	96.875	32	1	0	1	96	1	32	6.82e-15	61.2
1226PM2.5_Scaffold471_9	gi|AET15272.1|ARO:3003197|aadA25	97.196	107	3	0	1	321	157	263	7.32e-74	216
1226PM2.5_Scaffold471_9	gi|AAZ42322.1|ARO:3003836|qacH	71.875	96	27	0	1	288	1	96	1.26e-48	147
1226PM2.5_Scaffold7_84	gi|AAC75137.1|ARO:3000794|mdtC	69.565	69	21	0	1	207	1	69	2.17e-27	99
1226PM2.5_Scaffold7_84	gi|AAC75136.1|ARO:3000793|mdtB	87.097	93	12	0	37	315	931	1023	1.04e-38	134
1226PM2.5_Scaffold9995_2	gi|AAA23033.1|ARO:3000190|tetO	100	147	0	0	1	441	493	639	4.6e-107	314
1226PM2.5_Scaffold9995_2	gi|AFK31666.1|ARO:3000567|tet(40)	100	53	0	0	1	159	1	53	9.85e-31	106

## Sheet: Table S9
Speices	Cluster	Frequency in I group	Frequency in II group	Frequency in III group	Frequency in IV group	Frequency in V group
Halobacterium_unclassified	1	0	0.130435	0	0.166667	0
Halorubrum_unclassified	1	0	0	0	0.166667	0
Halosarcina_pallida	1	0	0	0	0	0
Natronococcus_jeotgali	1	0	0	0	0.166667	0
Methanobrevibacter_smithii	1	0	0	0.0714286	0	0.333333
Methanoculleus_bourgensis	1	0	0	0	0.166667	0
Methanoculleus_unclassified	1	0	0.0434783	0.0714286	0.333333	0
Methanosarcina_barkeri	1	0	0	0.0714286	0	0
Methanosarcina_mazei	1	0.142857	0.0869565	0	0.333333	0.333333
Methanosarcina_unclassified	1	0	0.0434783	0.0714286	0	0.333333
Granulicella_unclassified	1	0.142857	0.130435	0.0714286	0.333333	0
Terriglobus_unclassified	1	0.142857	0.0869565	0	0.166667	0
actinobacterium_SCGC_AAA027_J17	1	0	0.0434783	0	0	0
actinobacterium_SCGC_AAA027_L06	1	0	0.0434783	0	0	0
actinobacterium_SCGC_AAA028_A23	1	0	0.0434783	0	0	0
Actinobaculum_unclassified	1	0	0	0	0	0.333333
Actinomyces_odontolyticus	1	0	0	0	0	0
Actinomyces_oris	1	0	0	0	0	0
Brevibacterium_massiliense	1	0	0	0.0714286	0.166667	0.333333
Cellulomonas_flavigena	1	0	0	0	0	0
Cellvibrio_gilvus	1	0	0	0.0714286	0	0
Corynebacterium_accolens	1	0	0	0	0	0.333333
Corynebacterium_ammoniagenes	1	0	0.0434783	0.142857	0.166667	0.333333
Corynebacterium_amycolatum	1	0	0	0.142857	0.166667	0.333333
Corynebacterium_glucuronolyticum	1	0	0.0434783	0	0	0
Corynebacterium_jeikeium	1	0	0	0.0714286	0	0.333333
Corynebacterium_lipophiloflavum	1	0	0	0	0	0
Corynebacterium_matruchotii	1	0	0	0	0	0
Corynebacterium_urealyticum	1	0	0	0.142857	0.5	0.333333
Turicella_otitidis	1	0	0	0	0.166667	0
Kineosphaera_limosa	1	0	0	0	0	0
Mobilicoccus_pelagius	1	0	0	0	0	0
Tetrasphaera_elongata	1	0	0	0.142857	0.166667	0.333333
Kineococcus_radiotolerans	1	0.142857	0.26087	0	0.166667	0
Clavibacter_michiganensis	1	0	0.130435	0	0	0
Curtobacterium_flaccumfaciens	1	0	0.0869565	0.142857	0.166667	0.333333
Microbacterium_testaceum	1	0	0	0.0714286	0	0.333333
Kocuria_unclassified	1	0.142857	0.0434783	0	0	0
Rothia_aeria	1	0	0	0	0	0
Rothia_dentocariosa	1	0	0	0	0	0
Rothia_unclassified	1	0	0.0869565	0.285714	0.166667	0.333333
Mycobacterium_fortuitum	1	0	0.0869565	0.0714286	0.166667	0.333333
Mycobacterium_mageritense	1	0	0	0	0.166667	0.333333
Nocardia_farcinica	1	0	0	0	0	0
Rhodococcus_equi	1	0	0	0.0714286	0.166667	0
Rhodococcus_opacus	1	0	0	0	0	0
Rhodococcus_ruber	1	0	0.0869565	0.142857	0.166667	0
Nocardioidaceae_bacterium_Broad_1	1	0	0.0434783	0	0	0
Nocardiopsis_synnemataformans	1	0	0	0.0714286	0.166667	0.333333
Promicromonospora_sukumoe	1	0	0	0	0	0
Microlunatus_phosphovorus	1	0	0	0.0714286	0	0
Propionibacterium_granulosum	1	0	0	0.0714286	0	0
Actinomycetospora_chiangmaiensis	1	0	0.0434783	0.0714286	0	0
Saccharomonospora_unclassified	1	0.142857	0.217391	0.142857	0.5	0.333333
Thermobispora_bispora	1	0	0	0.0714286	0	0.333333
Segniliparus_rotundus	1	0	0	0	0	0.333333
Segniliparus_unclassified	1	0	0	0	0	0.333333
Streptomyces_chartreusis	1	0.142857	0.217391	0.214286	0.166667	0.333333
Streptomyces_gancidicus	1	0	0	0	0	0.333333
Streptomyces_globisporus	1	0	0	0	0	0
Thermomonospora_curvata	1	0	0	0	0	0.333333
Bifidobacterium_animalis	1	0	0	0.0714286	0.166667	0.333333
Bifidobacterium_bifidum	1	0	0	0	0.333333	0.333333
Bifidobacterium_breve	1	0	0	0	0.333333	0.333333
Bifidobacterium_catenulatum	1	0	0	0	0.166667	0
Bifidobacterium_minimum	1	0	0	0.0714286	0	0
Gardnerella_vaginalis	1	0	0.130435	0.142857	0.166667	0.333333
Adlercreutzia_equolifaciens	1	0	0	0	0.166667	0
Atopobium_vaginae	1	0	0	0	0	0
Collinsella_tanakaei	1	0	0	0	0.166667	0
Coriobacteriaceae_bacterium_phI	1	0	0	0	0	0.333333
Eggerthella_unclassified	1	0	0	0	0.166667	0
Olsenella_unclassified	1	0	0.0434783	0.0714286	0.333333	0.333333
Hydrogenobacter_thermophilus	1	0	0	0	0	0
Rhodothermus_marinus	1	0	0	0	0.166667	0
Bacteroides_caccae	1	0	0.0434783	0	0.166667	0
Bacteroides_cellulosilyticus	1	0	0	0	0.166667	0
Bacteroides_clarus	1	0	0	0	0.166667	0
Bacteroides_coprocola	1	0.142857	0.130435	0.0714286	0.5	0.333333
Bacteroides_dorei	1	0	0.0434783	0.0714286	0.333333	0.333333
Bacteroides_eggerthii	1	0	0	0	0	0
Bacteroides_faecis	1	0	0.0434783	0	0.166667	0
Bacteroides_finegoldii	1	0	0	0	0.166667	0
Bacteroides_fragilis	1	0.142857	0.0434783	0.0714286	0.333333	0.333333
Bacteroides_intestinalis	1	0	0	0	0.166667	0
Bacteroides_massiliensis	1	0	0.0434783	0	0.166667	0
Bacteroides_ovatus	1	0	0.0434783	0	0.166667	0
Bacteroides_propionicifaciens	1	0	0	0.0714286	0	0.333333
Bacteroides_thetaiotaomicron	1	0.142857	0.0869565	0	0.166667	0
Alistipes_putredinis	1	0	0.0434783	0	0.166667	0
Bacteroides_xylanisolvens	1	0	0	0	0.166667	0
Bacteroidales_bacterium_ph8	1	0	0	0	0.166667	0
Barnesiella_intestinihominis	1	0	0	0	0.333333	0.333333
Coprobacter_fastidiosus	1	0	0	0	0.166667	0
Odoribacter_splanchnicus	1	0	0	0	0.166667	0
Parabacteroides_distasonis	1	0.142857	0.0434783	0	0.166667	0
Parabacteroides_goldsteinii	1	0	0	0	0.166667	0
Parabacteroides_merdae	1	0	0	0	0.166667	0
Parabacteroides_unclassified	1	0.142857	0.173913	0.142857	0.166667	0
Porphyromonas_gingivalis	1	0	0	0.0714286	0	0
Porphyromonas_gulae	1	0	0	0	0	0
Porphyromonas_macacae	1	0	0	0	0	0
Proteiniphilum_acetatigenes	1	0	0	0	0	0
Tannerella_forsythia	1	0	0	0	0	0
Alloprevotella_tannerae	1	0	0	0	0	0
Paraprevotella_clara	1	0	0	0	0.166667	0
Paraprevotella_unclassified	1	0	0	0	0.166667	0
Paraprevotella_xylaniphila	1	0	0	0	0.166667	0
Prevotella_amnii	1	0	0	0	0	0
Prevotella_intermedia	1	0	0	0	0	0
Prevotella_nanceiensis	1	0	0	0	0	0
Prevotella_stercorea	1	0	0.0434783	0.214286	0.166667	0.333333
Prevotella_timonensis	1	0	0	0	0	0
Alistipes_finegoldii	1	0	0	0	0.166667	0
Alistipes_indistinctus	1	0	0	0	0.166667	0
Alistipes_onderdonkii	1	0	0.0434783	0	0.166667	0
Burkholderiales_bacterium_1_1_47	1	0	0	0	0.166667	0
Alistipes_senegalensis	1	0	0	0	0.166667	0
Alistipes_shahii	1	0	0	0	0.166667	0
Echinicola_unclassified	1	0	0	0	0.166667	0
Cytophaga_unclassified	1	0	0.0434783	0	0	0
Dyadobacter_fermentans	1	0	0	0	0	0
Dyadobacter_unclassified	1	0	0.0434783	0.0714286	0	0
Emticicia_oligotrophica	1	0	0	0	0	0
Spirosoma_linguale	1	0	0.0434783	0	0	0
Bergeyella_zoohelcum	1	0	0	0.0714286	0.333333	0.333333
Capnocytophaga_cynodegmi	1	0	0	0	0	0
Capnocytophaga_unclassified	1	0	0	0	0	0
Cellulophaga_unclassified	1	0	0	0	0.166667	0
Flavobacterium_johnsoniae	1	0	0.0434783	0	0	0
Galbibacter_marinus	1	0	0	0	0.333333	0
Myroides_odoratus	1	0	0	0	0	0
Candidatus_Uzinura_diaspidicola	1	0	0	0	0	0
Flavobacteria_bacterium_BAL38	1	0	0.0434783	0	0	0
Chlorobium_phaeobacteroides	1	0	0	0	0	0
Cyanobacterium_unclassified	1	0	0.0434783	0	0	0
Cyanobium_unclassified	1	0	0.0434783	0	0	0
Microcystis_aeruginosa	1	0	0.0869565	0	0	0
Microcystis_unclassified	1	0	0.130435	0	0	0
Nostoc_punctiforme	1	0	0.130435	0	0	0
Nostoc_unclassified	1	0	0.0869565	0.142857	0.166667	0.333333
Scytonema_hofmanni	1	0	0.0434783	0	0	0
Arthrospira_maxima	1	0	0	0	0	0
Arthrospira_platensis	1	0	0	0	0.166667	0
Arthrospira_unclassified	1	0	0.0434783	0.0714286	0.333333	0
Microcoleus_sp_PCC_7113	1	0	0.0434783	0	0.333333	0
Oscillatoria_acuminata	1	0	0.0434783	0	0.333333	0
Pseudanabaena_unclassified	1	0	0.0434783	0.0714286	0.333333	0.333333
Chlorogloeopsis_unclassified	1	0	0	0	0.166667	0
Mastigocladopsis_repens	1	0	0	0	0.166667	0
Deinococcus_apachensis	1	0	0.0434783	0	0	0
Deinococcus_deserti	1	0	0.0434783	0	0	0
Thermus_unclassified	1	0.142857	0.217391	0.142857	0.166667	0
Anoxybacillus_flavithermus	1	0	0	0	0	0
Bacillus_atrophaeus	1	0	0	0	0.166667	0
Bacillus_clausii	1	0	0	0.142857	0.166667	0.333333
Bacillus_coagulans	1	0	0	0	0.166667	0
Bacillus_endophyticus	1	0	0	0.0714286	0	0.333333
Bacillus_smithii	1	0	0	0.0714286	0	0
Bacillus_subtilis	1	0	0	0.0714286	0	0.333333
Bacillus_toyonensis	1	0	0	0	0	0
Geobacillus_caldoxylosilyticus	1	0	0	0	0	0.333333
Geobacillus_unclassified	1	0	0	0.0714286	0	0
Lysinibacillus_boronitolerans	1	0	0.0434783	0	0	0
Lysinibacillus_fusiformis	1	0	0.0434783	0	0	0
Lysinibacillus_unclassified	1	0	0.0434783	0	0	0
Oceanobacillus_unclassified	1	0	0	0.0714286	0	0
Exiguobacterium_sibiricum	1	0	0	0	0	0.333333
Gemella_haemolysans	1	0	0	0	0	0
Gemella_sanguinis	1	0	0	0.0714286	0	0
Gemella_unclassified	1	0	0	0.0714286	0	0.333333
Thermobacillus_composti	1	0	0	0.0714286	0	0
Planococcus_antarcticus	1	0	0	0.0714286	0.166667	0.333333
Ureibacillus_thermosphaericus	1	0	0	0.0714286	0.166667	0.333333
Staphylococcus_haemolyticus	1	0	0	0.0714286	0.166667	0.333333
Staphylococcus_pasteuri	1	0	0	0	0	0
Staphylococcus_pettenkoferi	1	0	0	0	0	0
Staphylococcus_saprophyticus	1	0	0	0.0714286	0	0.333333
Staphylococcus_vitulinus	1	0	0	0	0.166667	0.333333
Staphylococcus_warneri	1	0	0	0.0714286	0	0
Facklamia_unclassified	1	0	0	0.0714286	0	0
Carnobacterium_maltaromaticum	1	0	0	0	0	0
Dolosigranulum_pigrum	1	0	0	0	0	0
Granulicatella_unclassified	1	0	0.173913	0	0.333333	0
Bavariicoccus_seileri	1	0	0	0	0.166667	0
Enterococcus_columbae	1	0	0	0.142857	0	0.333333
Enterococcus_faecalis	1	0	0	0.0714286	0.333333	0.333333
Vagococcus_lutrae	1	0	0	0	0.166667	0
Lactobacillus_brevis	1	0	0.0434783	0.214286	0	0
Lactobacillus_casei_paracasei	1	0	0	0.0714286	0	0
Lactobacillus_farciminis	1	0	0	0.142857	0	0
Lactobacillus_iners	1	0	0	0	0	0.333333
Lactobacillus_oris	1	0	0	0	0.166667	0.333333
Lactobacillus_ruminis	1	0	0.0434783	0.0714286	0.166667	0.333333
Pediococcus_pentosaceus	1	0	0	0.142857	0	0
Pediococcus_unclassified	1	0	0	0	0.166667	0.333333
Leuconostoc_carnosum	1	0	0	0.214286	0.166667	0.333333
Leuconostoc_gelidum	1	0	0	0.142857	0	0
Weissella_unclassified	1	0	0.347826	0.0714286	0.166667	0.333333
Lactococcus_garvieae	1	0	0.0434783	0.285714	0.166667	0.333333
Streptococcus_dysgalactiae	1	0	0	0	0	0.333333
Streptococcus_gallolyticus	1	0	0	0.0714286	0	0
Streptococcus_parauberis	1	0	0	0.142857	0	0
Streptococcus_pasteurianus	1	0	0.0434783	0.0714286	0.166667	0.333333
Streptococcus_pseudopneumoniae	1	0	0	0	0	0.333333
Streptococcus_sanguinis	1	0	0	0.0714286	0	0
Streptococcus_suis	1	0	0	0.0714286	0	0
Butyricicoccus_pullicaecorum	1	0	0	0	0	0.333333
Clostridiaceae_bacterium_JC118	1	0	0	0	0.166667	0
Clostridium_asparagiforme	1	0	0	0	0.166667	0
Clostridium_bolteae	1	0	0	0	0.166667	0
Clostridium_butyricum	1	0	0	0.0714286	0	0
Clostridium_celatum	1	0	0	0.0714286	0	0
Clostridium_citroniae	1	0	0	0	0.166667	0
Clostridium_hathewayi	1	0	0	0	0.166667	0
Clostridium_nexile	1	0	0	0.0714286	0	0
Anaerococcus_prevotii	1	0	0.0434783	0.0714286	0	0.333333
Anaerococcus_tetradius	1	0	0	0	0	0
Parvimonas_unclassified	1	0	0	0.0714286	0	0
Sulfobacillus_thermosulfidooxidans	1	0	0	0.0714286	0	0
Sulfobacillus_unclassified	1	0	0	0.0714286	0	0
Flavonifractor_plautii	1	0	0	0	0.166667	0
Pseudoflavonifractor_capillosus	1	0	0	0.0714286	0	0.333333
Eubacterium_eligens	1	0	0.0434783	0.0714286	0.166667	0
Eubacterium_ramulus	1	0	0	0	0.166667	0
Eubacterium_ventriosum	1	0	0	0	0.166667	0
Blautia_hansenii	1	0	0	0.0714286	0	0.333333
Blautia_hydrogenotrophica	1	0	0	0	0.166667	0
Coprococcus_comes	1	0	0	0	0.166667	0
Dorea_longicatena	1	0	0	0.0714286	0.333333	0
Dorea_unclassified	1	0	0.26087	0.285714	0.333333	0
Lachnospiraceae_bacterium_1_1_57FAA	1	0	0	0.0714286	0.166667	0
Lachnospiraceae_bacterium_5_1_63FAA	1	0	0	0	0.166667	0
Lachnospiraceae_bacterium_7_1_58FAA	1	0	0	0	0.166667	0
Lachnospiraceae_bacterium_8_1_57FAA	1	0	0	0	0	0
Roseburia_hominis	1	0	0	0	0.166667	0
Roseburia_intestinalis	1	0	0	0	0.166667	0
Roseburia_inulinivorans	1	0	0	0.0714286	0.166667	0.333333
Stomatobaculum_longum	1	0	0	0	0	0
Oscillibacter_unclassified	1	0	0.0869565	0.214286	0.5	0.333333
Clostridium_bartlettii	1	0	0	0.0714286	0	0.333333
Clostridium_glycolicum	1	0	0	0.0714286	0	0.333333
Clostridium_sordellii	1	0	0	0.0714286	0	0
Clostridium_sticklandii	1	0	0	0	0	0
Peptostreptococcus_unclassified	1	0	0	0.0714286	0.166667	0
Anaerotruncus_unclassified	1	0	0	0.0714286	0	0
Ruminococcaceae_bacterium_D16	1	0	0	0	0.166667	0
Ruminococcus_callidus	1	0	0	0	0.166667	0
Ruminococcus_flavefaciens	1	0	0	0.0714286	0	0
Ruminococcus_lactaris	1	0	0	0	0.166667	0
Subdoligranulum_sp_4_3_54A2FAA	1	0	0	0	0.166667	0
Subdoligranulum_variabile	1	0	0	0	0	0.333333
Erysipelotrichaceae_bacterium_21_3	1	0	0	0.0714286	0.166667	0.333333
Erysipelotrichaceae_bacterium_2_2_44A	1	0	0	0	0	0.333333
Holdemania_filiformis	1	0	0	0	0.166667	0
Holdemania_unclassified	1	0	0	0	0.166667	0
Turicibacter_sanguinis	1	0	0	0.0714286	0	0.333333
Acidaminococcus_unclassified	1	0.142857	0	0	0	0
Phascolarctobacterium_succinatutens	1	0	0.0869565	0.142857	0.166667	0.333333
Anaeromusa_acidaminophila	1	0	0	0	0	0
Megamonas_funiformis	1	0	0	0.0714286	0.166667	0.333333
Megasphaera_elsdenii	1	0	0	0.214286	0.166667	0.333333
Megasphaera_unclassified	1	0	0.217391	0.142857	0.333333	0.333333
Mitsuokella_unclassified	1	0	0.173913	0.214286	0.333333	0
Veillonella_atypica	1	0	0	0	0	0.333333
Veillonella_parvula	1	0	0	0.0714286	0.166667	0
Fusobacterium_mortiferum	1	0	0	0.0714286	0	0
Fusobacterium_necrophorum	1	0	0	0.0714286	0	0
Fusobacterium_nucleatum	1	0	0	0.0714286	0	0
Fusobacterium_periodonticum	1	0	0	0	0	0
Leptotrichia_unclassified	1	0	0	0	0	0.333333
Planctomyces_limnophilus	1	0	0	0	0	0
alpha_proteobacterium_SCGC_AAA024_N17	1	0	0.0434783	0	0	0
alpha_proteobacterium_SCGC_AAA027_C06	1	0	0.0434783	0	0	0
alpha_proteobacterium_SCGC_AAA027_J10	1	0	0.0434783	0	0	0
alpha_proteobacterium_SCGC_AAA027_L15	1	0	0.0434783	0	0	0
alpha_proteobacterium_SCGC_AAA280_P20	1	0	0.0434783	0	0	0
Bartonella_unclassified	1	0	0	0	0	0
Brucella_ovis	1	0	0.0434783	0.0714286	0	0
Brucella_pinnipedialis	1	0	0.0869565	0.214286	0	0.333333
Ochrobactrum_anthropi	1	0	0	0	0	0
Hyphomicrobium_denitrificans	1	0	0	0	0	0
Methylobacterium_mesophilicum	1	0.142857	0.0434783	0	0	0
Methylobacterium_populi	1	0	0	0	0	0
Methylocystis_unclassified	1	0	0.0434783	0	0	0.333333
Mesorhizobium_loti	1	0	0	0.0714286	0	0
Agrobacterium_fabrum	1	0.142857	0	0	0	0
Rhizobium_lupini	1	0	0	0	0	0
Oceanicola_unclassified	1	0	0.0434783	0	0	0
Acetobacter_unclassified	1	0	0	0.0714286	0	0
Gluconacetobacter_unclassified	1	0	0.0434783	0.0714286	0.166667	0
Gluconobacter_frateurii	1	0	0	0.0714286	0	0
Gluconobacter_unclassified	1	0	0.0434783	0.0714286	0	0
Azospirillum_lipoferum	1	0	0	0	0	0
Rhodospirillum_unclassified	1	0	0.0434783	0.142857	0.166667	0
Reyranella_massiliensis	1	0	0	0	0	0
Wolbachia_endosymbiont_of_Culex_quinquefasciatus	1	0	0	0	0	0
Wolbachia_pipientis	1	0	0.0434783	0	0	0
Wolbachia_unclassified	1	0	0.0434783	0.214286	0	0
Holospora_unclassified	1	0	0	0	0	0
Blastomonas_unclassified	1	0	0.0434783	0.0714286	0.166667	0.333333
Citromicrobium_unclassified	1	0	0.0434783	0.0714286	0.333333	0.333333
Novosphingobium_aromaticivorans	1	0	0	0	0	0
Sandarakinorhabdus_limnophila	1	0	0	0	0	0
Sandarakinorhabdus_unclassified	1	0	0	0	0	0
Sphingobium_yanoikuyae	1	0	0	0	0	0
Sphingomonas_echinoides	1	0	0	0	0	0
Sphingomonas_melonis	1	0	0.173913	0.142857	0.333333	0.333333
Sphingomonas_phyllosphaerae	1	0	0.0869565	0	0	0
Sphingopyxis_alaskensis	1	0	0.0434783	0	0	0
Achromobacter_xylosoxidans	1	0	0.130435	0	0.166667	0
Advenella_kashmirensis	1	0	0.130435	0.214286	0.166667	0
Alcaligenes_unclassified	1	0.142857	0.173913	0.0714286	0.166667	0
Pusillimonas_unclassified	1	0	0	0.142857	0.166667	0.333333
Burkholderia_cenocepacia	1	0	0	0	0	0
Burkholderia_gladioli	1	0	0.173913	0.428571	0.5	0
Lautropia_mirabilis	1	0	0.0434783	0	0	0
Polynucleobacter_necessarius	1	0	0.0434783	0	0	0
Ralstonia_solanacearum	1	0	0.0434783	0	0	0
Human_herpesvirus_4	1	0	0	0	0	0
Rubrivivax_unclassified	1	0	0.0434783	0	0	0
Acidovorax_avenae	1	0	0	0.0714286	0	0
Acidovorax_delafieldii	1	0	0	0	0	0
Acidovorax_ebreus	1	0	0	0	0	0
Curvibacter_lanceolatus	1	0	0	0	0	0
Delftia_acidovorans	1	0	0	0.0714286	0	0
Delftia_unclassified	1	0	0.0434783	0.142857	0.166667	0
Variovorax_paradoxus	1	0	0	0	0	0
Verminephrobacter_unclassified	1	0	0.0434783	0	0.333333	0.333333
Duganella_zoogloeoides	1	0	0.130435	0.0714286	0.166667	0
Parasutterella_excrementihominis	1	0	0	0	0.166667	0
Sutterella_parvirubra	1	0.142857	0	0	0	0
Methylophilus_unclassified	1	0	0	0	0	0.333333
Methylotenera_mobilis	1	0	0	0	0	0
Methylotenera_unclassified	1	0	0.26087	0.214286	0.166667	0.333333
Aquaspirillum_serpens	1	0	0.0434783	0	0	0
Laribacter_hongkongensis	1	0	0	0	0	0
Neisseria_meningitidis	1	0	0.130435	0	0.333333	0
Nitrosomonas_europaea	1	0	0	0	0.166667	0
Nitrosomonas_eutropha	1	0	0.0434783	0	0	0
Dechloromonas_aromatica	1	0	0	0	0	0.333333
Methyloversatilis_universalis	1	0	0.0434783	0	0	0.333333
Thauera_phenylacetica	1	0	0	0	0	0
Thauera_terpenica	1	0	0	0	0.166667	0
Desulfobacter_postgatei	1	0	0	0.0714286	0	0
Bilophila_unclassified	1	0	0	0	0.166667	0
Bilophila_wadsworthia	1	0	0	0	0.166667	0
Desulfovibrio_desulfuricans	1	0	0	0.0714286	0	0
Desulfovibrio_magneticus	1	0	0	0	0	0
Stigmatella_aurantiaca	1	0	0	0	0	0
Corallococcus_coralloides	1	0	0.0434783	0.142857	0.333333	0
Myxococcus_unclassified	1	0.142857	0.26087	0.214286	0.666667	0.333333
Campylobacter_showae	1	0	0	0	0	0
Sulfurospirillum_unclassified	1	0	0	0	0	0
Helicobacter_bilis	1	0	0	0	0.166667	0
Helicobacter_canis	1	0	0.0434783	0	0	0
Helicobacter_pullorum	1	0	0	0.0714286	0	0.333333
Aeromonas_caviae	1	0	0.0434783	0	0	0.333333
Aeromonas_hydrophila	1	0	0	0	0	0.333333
Aeromonas_media	1	0	0.0434783	0	0	0
Aeromonas_salmonicida	1	0	0	0	0	0.333333
Aeromonas_veronii	1	0	0.0434783	0.0714286	0	0.333333
Tolumonas_auensis	1	0	0	0	0	0
Alishewanella_agri	1	0	0.0434783	0.0714286	0	0
Alishewanella_unclassified	1	0	0.0434783	0.0714286	0	0.333333
Marinobacter_unclassified	1	0	0.173913	0.214286	0.333333	0.333333
Pseudoalteromonas_haloplanktis	1	0	0.130435	0.142857	0.166667	0
Shewanella_baltica	1	0	0	0.142857	0	0.333333
Shewanella_frigidimarina	1	0	0	0.0714286	0	0
Nitrosococcus_oceani	1	0	0	0	0	0
Nitrosococcus_unclassified	1	0	0.0434783	0.0714286	0	0
Nitrosococcus_watsonii	1	0	0	0	0	0
Buchnera_aphidicola	1	0.142857	0.217391	0.285714	0	0
Plautia_stali_symbiont	1	0	0	0.0714286	0	0
Enterobacter_cancerogenus	1	0	0	0	0	0
Erwinia_billingiae	1	0	0.0434783	0	0	0
Klebsiella_oxytoca	1	0	0	0	0	0
Klebsiella_unclassified	1	0.142857	0.26087	0.142857	0.333333	0
Morganella_morganii	1	0	0.0434783	0	0	0.333333
Pectobacterium_carotovorum	1	0	0	0.0714286	0	0
Pectobacterium_unclassified	1	0	0.0434783	0	0	0
Proteus_mirabilis	1	0	0.0434783	0	0	0
Proteus_unclassified	1	0	0.0434783	0	0	0.333333
Providencia_unclassified	1	0	0	0.0714286	0	0
Rahnella_aquatilis	1	0	0	0	0	0
Rahnella_unclassified	1	0	0.0434783	0	0.5	0
Serratia_marcescens	1	0	0.0869565	0.357143	0.333333	0
Methylobacter_marinus	1	0	0	0.0714286	0.166667	0
Alcanivorax_unclassified	1	0	0.0434783	0	0	0
Candidatus_Portiera_aleyrodidarum	1	0	0	0	0	0
Halomonas_zhanjiangensis	1	0	0	0	0.166667	0
Haemophilus_parasuis	1	0	0	0.0714286	0	0.333333
Acinetobacter_bereziniae	1	0	0	0.0714286	0.166667	0
Acinetobacter_guillouiae	1	0.142857	0.0869565	0	0	0
Acinetobacter_parvus	1	0	0	0	0	0.333333
Acinetobacter_soli	1	0	0	0	0	0
Acinetobacter_sp_CIP_A162	1	0	0	0.0714286	0	0
Acinetobacter_tandoii	1	0	0	0	0	0
Acinetobacter_tjernbergiae	1	0	0	0	0	0
Acinetobacter_towneri	1	0	0	0.142857	0	0.333333
Moraxella_catarrhalis	1	0	0	0	0	0
Psychrobacter_sp_1501_2011	1	0	0	0.0714286	0	0
Pseudomonas_alcaligenes	1	0	0	0	0	0
Pseudomonas_chloritidismutans	1	0	0	0	0.166667	0
Pseudomonas_fulva	1	0	0.0869565	0.285714	0.166667	0.333333
Pseudomonas_savastanoi	1	0	0.0434783	0.0714286	0.166667	0.333333
Pseudomonas_thermotolerans	1	0	0	0	0	0
Vibrio_metschnikovii	1	0	0	0.0714286	0	0.333333
Rhodanobacter_unclassified	1	0	0.0434783	0.0714286	0	0
Wohlfahrtiimonas_chitiniclastica	1	0	0	0.0714286	0	0.333333
Xanthomonas_arboricola	1	0	0	0.0714286	0	0.333333
Xanthomonas_fuscans	1	0	0	0.0714286	0	0
Xanthomonas_sacchari	1	0	0	0.142857	0.166667	0.333333
Treponema_denticola	1	0	0	0	0	0
Treponema_succinifaciens	1	0	0	0.0714286	0	0
Fervidobacterium_unclassified	1	0	0	0	0	0
Akkermansia_muciniphila	1	0	0	0	0.166667	0
Pyrenophora_tritici_repentis	1	0	0	0.0714286	0	0
Meyerozyma_guilliermondii	1	0	0.0869565	0.0714286	0.333333	0.333333
Eremothecium_unclassified	1	0	0	0	0	0.333333
Schizosaccharomyces_unclassified	1	0	0	0	0	0
Podospora_anserina	1	0	0	0	0	0
Neurospora_crassa	1	0	0	0	0	0.333333
Sordaria_macrospora	1	0	0	0	0	0
Thalassiosira_pseudonana	1	0	0	0	0	0
Schizophyllum_commune	1	0	0.0434783	0	0	0
Malassezia_globosa	1	0	0.0434783	0	0	0
Rubber_viroid_India_2009	1	0	0.0434783	0	0	0.333333
Mycobacterium_phage_Rizal	1	0	0	0	0	0
Viunalikevirus_unclassified	1	0	0	0	0	0
Bppunalikevirus_unclassified	1	0	0.0434783	0	0	0
Bacillus_phage_phi29	1	0	0.0434783	0	0	0
Pseudomonas_phage_F116	1	0	0	0.0714286	0	0
C2likevirus_unclassified	1	0	0	0.142857	0.166667	0.333333
Lactobacillus_phage_Lc_Nu	1	0	0.0434783	0.142857	0	0.333333
Lactobacillus_phage_PL_1	1	0	0.0434783	0	0	0
Mycobacterium_phage_Halo	1	0	0	0	0.166667	0.333333
Propionibacterium_phage_P101A	1	0	0	0	0	0
Propionibacterium_phage_P14_4	1	0	0	0.142857	0	0
Propionibacterium_phage_PAD20	1	0	0.0434783	0	0	0
Propionibacterium_phage_PAS50	1	0	0	0	0	0
Staphylococcus_phage_PVL	1	0	0	0	0	0
Staphylococcus_phage_phiSLT	1	0	0	0	0	0
T5likevirus_unclassified	1	0	0	0.0714286	0.166667	0
Yualikevirus_unclassified	1	0	0.0434783	0.0714286	0	0
Gallid_herpesvirus_2	1	0	0	0.0714286	0.166667	0.333333
Rhinovirus_B	1	0	0	0	0	0.333333
Potato_virus_X	1	0	0.0434783	0	0	0
Human_adenovirus_B	1	0	0	0	0	0
Human_adenovirus_D	1	0	0.0434783	0	0	0
Bombyx_mori_nucleopolyhedrovirus	1	0	0.0869565	0	0	0
Helicoverpa_armigera_multiple_nucleopolyhedrovirus	1	0	0.0434783	0	0	0
Helicoverpa_armigera_nucleopolyhedrovirus	1	0	0.0434783	0	0	0
Cucumber_mosaic_virus	1	0	0.130435	0	0.333333	0.333333
Tobacco_vein_clearing_virus	1	0	0	0	0.166667	0
Oryza_sativa_endornavirus	1	0	0.0869565	0	0	0.333333
Wheat_dwarf_virus	1	0	0.0434783	0	0.166667	0
Plectrovirus_unclassified	1	0	0	0	0	0
Alphapapillomavirus_4	1	0	0	0	0	0
Lambdapapillomavirus_1	1	0	0	0	0	0
Canine_bocavirus	1	0	0	0	0.166667	0
Adeno_associated_virus_5	1	0	0.0434783	0	0	0
Bovine_adeno_associated_virus	1	0	0	0.0714286	0	0
Chlorovirus_unclassified	1	0	0	0	0	0
Bovine_polyomavirus	1	0	0	0.142857	0	0
Dasheen_mosaic_virus	1	0	0	0	0	0.333333
Tobacco_etch_virus	1	0.142857	0	0.0714286	0	0
Parapoxvirus_unclassified	1	0	0	0	0	0
Avian_carcinoma_virus	1	0	0	0.0714286	0.166667	0
Avian_myelocytomatosis_virus	1	0.285714	0.173913	0.357143	0.333333	0
Fujinami_sarcoma_virus	1	0	0.0869565	0.0714286	0	0
UR2_sarcoma_virus	1	0	0	0	0.166667	0
Jaagsiekte_sheep_retrovirus	1	0.428571	0.130435	0.0714286	0.5	0
Feline_leukemia_virus	1	0	0	0	0	0.333333
Murine_osteosarcoma_virus	1	0	0.0869565	0.0714286	0.166667	0
Human_immunodeficiency_virus_1	1	0	0.0434783	0	0	0
Diplodia_scrobiculata_RNA_virus_1	1	0	0	0	0	0
Enterobacteria_phage_HK544	1	0	0	0	0	0
Halococcus_unclassified	2	0	0.26087	0.357143	0.333333	0.666667
Methanosaeta_concilii	2	0	0.173913	0.357143	0.5	0.666667
Methanosaeta_unclassified	2	0	0.0869565	0.214286	0.166667	0.666667
Actinomyces_graevenitzii	2	0	0.173913	0.142857	0.5	0.666667
Brevibacterium_linens	2	0	0.0434783	0.214286	0.333333	0.666667
Corynebacterium_callunae	2	0	0.304348	0.357143	0.5	0.666667
Corynebacterium_pseudogenitalium	2	0	0.0434783	0.357143	0.166667	1
Corynebacterium_tuberculostearicum	2	0	0.26087	0.357143	0.5	1
Corynebacterium_variabile	2	0	0.130435	0.357143	0.5	0.666667
Kytococcus_sedentarius	2	0	0.217391	0.357143	0.333333	0.666667
Janibacter_hoylei	2	0	0.347826	0.357143	0.5	0.666667
Leucobacter_unclassified	2	0	0.521739	0.5	0.166667	0.666667
Microbacterium_laevaniformans	2	0	0.26087	0.357143	0.5	0.666667
Arthrobacter_chlorophenolicus	2	0	0.0869565	0.0714286	0.166667	0.666667
Arthrobacter_gangotriensis	2	0	0.130435	0.5	0.666667	0.666667
Arthrobacter_phenanthrenivorans	2	0	0.304348	0.357143	0.666667	0.666667
Salinispora_unclassified	2	0.285714	0.217391	0.285714	0.5	0.666667
Mycobacterium_gilvum	2	0	0.26087	0.357143	0.5	0.666667
Nakamurella_multipartita	2	0	0.173913	0.0714286	0.333333	0.666667
Rhodococcus_erythropolis	2	0	0.173913	0.285714	0.5	0.666667
Rhodococcus_sp_R04	2	0	0.130435	0.142857	0.5	0.666667
Nocardiopsis_alba	2	0	0.217391	0.285714	0.5	0.666667
Nocardiopsis_dassonvillei	2	0	0.304348	0.428571	0.666667	0.666667
Nocardiopsis_prasina	2	0	0.130435	0.357143	0.333333	0.333333
Saccharomonospora_azurea	2	0	0.173913	0.357143	0.5	0.666667
Saccharomonospora_viridis	2	0	0.173913	0.357143	0.333333	0.666667
Sanguibacter_keddieii	2	0	0.217391	0.428571	0.166667	0.666667
Streptomyces_albus	2	0	0.0869565	0.214286	0.333333	0.666667
Streptomyces_sulphureus	2	0	0	0.0714286	0	0.666667
Bifidobacterium_pseudocatenulatum	2	0	0.173913	0.214286	0.5	0.666667
Collinsella_aerofaciens	2	0	0.217391	0.357143	0.5	0.666667
Bacteroides_coprophilus	2	0	0.0434783	0.0714286	0.666667	0.666667
Bacteroides_plebeius	2	0	0.173913	0.214286	0.5	0.666667
Bacteroides_salanitronis	2	0	0.26087	0.357143	0.666667	0.666667
Bacteroides_stercoris	2	0.142857	0.130435	0.142857	0.333333	0.666667
Bacteroides_uniformis	2	0.142857	0.217391	0.285714	0.5	0.666667
Alloprevotella_unclassified	2	0	0	0.214286	0.333333	0.666667
Prevotella_melaninogenica	2	0	0.0869565	0.142857	0.333333	0.666667
Prevotella_paludivivens	2	0	0.0434783	0.285714	0.333333	0.666667
Alistipes_unclassified	2	0	0.0869565	0.357143	0.5	0.666667
Hymenobacter_norwichensis	2	0.142857	0.347826	0.214286	0.333333	0.333333
Pontibacter_unclassified	2	0.285714	0.304348	0.285714	0.5	0.666667
Chryseobacterium_unclassified	2	0	0.26087	0.357143	0.333333	0.666667
Flavobacteriaceae_bacterium_3519_10	2	0	0.173913	0.214286	0.333333	0.666667
Myroides_unclassified	2	0	0.130435	0.357143	0.333333	0.333333
Riemerella_unclassified	2	0	0.0869565	0.214286	0.166667	0.666667
Chlamydia_psittaci	2	0	0	0	0	0.666667
Crinalium_epipsammum	2	0.428571	0.391304	0.285714	0.166667	0.333333
Oscillatoria_unclassified	2	0.571429	0.130435	0.5	0.333333	0.333333
Deinococcus_gobiensis	2	0.285714	0.391304	0.285714	0.333333	0.666667
Deinococcus_wulumuqiensis	2	0.142857	0.217391	0.357143	0.333333	0.333333
Thermus_scotoductus	2	0	0.173913	0.142857	0.5	0.666667
Bacillus_amyloliquefaciens	2	0	0.130435	0.142857	0.666667	0.666667
Bacillus_cereus_thuringiensis	2	0	0.0434783	0.214286	0.333333	0.666667
Bacillus_licheniformis	2	0	0.217391	0.214286	0.333333	0.666667
Bacillus_megaterium	2	0	0.347826	0.357143	0.333333	0.666667
Bacillus_pumilus	2	0	0.0869565	0.357143	0.333333	0.666667
Marinococcus_halotolerans	2	0	0	0	0	0.666667
Paenisporosarcina_unclassified	2	0	0.0434783	0.142857	0.166667	0.666667
Planococcus_unclassified	2	0	0.0434783	0.428571	0.333333	0.666667
Macrococcus_caseolyticus	2	0	0.0869565	0.285714	0.333333	0.666667
Salinicoccus_unclassified	2	0	0	0.142857	0.166667	0.666667
Staphylococcus_arlettae	2	0	0.130435	0.214286	0.166667	0.666667
Staphylococcus_caprae_capitis	2	0	0	0.142857	0	0.666667
Staphylococcus_epidermidis	2	0	0	0.357143	0.333333	1
Staphylococcus_hominis	2	0.142857	0.130435	0.214286	0.333333	0.666667
Laceyella_sacchari	2	0	0	0.142857	0.333333	0.666667
Enterococcus_casseliflavus	2	0	0.26087	0.428571	0.166667	0.666667
Enterococcus_faecium	2	0	0.391304	0.285714	0.666667	0.666667
Lactobacillus_acidophilus	2	0	0	0.142857	0.333333	0.666667
Lactobacillus_animalis	2	0	0.304348	0.357143	0.5	0.666667
Lactobacillus_coryniformis	2	0	0.0869565	0.5	0.333333	0.666667
Lactobacillus_curvatus	2	0	0.304348	0.428571	0.5	0.666667
Lactobacillus_fermentum	2	0	0.130435	0.428571	0.333333	0.666667
Lactobacillus_helveticus	2	0	0.26087	0.428571	0.666667	0.666667
Lactobacillus_mucosae	2	0	0	0	0.166667	0.666667
Lactobacillus_sanfranciscensis	2	0	0.217391	0.214286	0.5	0.666667
Leuconostoc_lactis	2	0	0.0434783	0.357143	0.166667	0.666667
Leuconostoc_pseudomesenteroides	2	0	0.26087	0.5	0.333333	0.666667
Leuconostoc_unclassified	2	0	0.217391	0.285714	0.666667	0.666667
Weissella_cibaria	2	0	0.130435	0.428571	0.166667	0.666667
Weissella_confusa	2	0	0.0869565	0.357143	0.333333	0.666667
Weissella_paramesenteroides	2	0	0.0434783	0.142857	0	0.666667
Lactococcus_lactis	2	0	0.26087	0.428571	0.333333	0.666667
Lactococcus_raffinolactis	2	0	0.0869565	0.285714	0.333333	0.666667
Streptococcus_australis	2	0	0	0.142857	0.166667	0.666667
Streptococcus_infantis	2	0	0.0434783	0.0714286	0.333333	0.666667
Streptococcus_lutetiensis	2	0	0.347826	0.285714	0.666667	0.666667
Streptococcus_macedonicus	2	0	0.347826	0.428571	0.5	0.666667
Streptococcus_mitis_oralis_pneumoniae	2	0	0.26087	0.214286	0.5	0.666667
Streptococcus_parasanguinis	2	0	0	0.142857	0.333333	0.666667
Streptococcus_salivarius	2	0	0.304348	0.428571	0.666667	0.666667
Streptococcus_thermophilus	2	0	0.0434783	0.285714	0.333333	0.666667
Streptococcus_vestibularis	2	0	0	0	0	0.666667
Finegoldia_magna	2	0	0	0.0714286	0.166667	0.666667
Eubacterium_hallii	2	0	0	0.0714286	0.166667	0.666667
Ruminococcus_obeum	2	0	0.0869565	0.214286	0.5	0.666667
Butyrivibrio_unclassified	2	0	0.26087	0.285714	0.333333	0.666667
Coprococcus_catus	2	0	0.130435	0.285714	0.833333	0.666667
Dorea_formicigenerans	2	0	0	0.0714286	0.166667	0.666667
Lachnospiraceae_bacterium_2_1_58FAA	2	0	0.26087	0.285714	0.5	0.666667
Lachnospiraceae_bacterium_6_1_63FAA	2	0	0.0869565	0.142857	0.5	0.666667
Lachnospiraceae_bacterium_9_1_43BFAA	2	0	0	0.0714286	0.333333	0.666667
Roseburia_unclassified	2	0	0.173913	0.142857	0.166667	0.666667
Clostridium_hiranonis	2	0	0.26087	0.285714	0.5	0.666667
Allobaculum_stercoricanis	2	0	0	0.0714286	0.333333	0.666667
Catenibacterium_mitsuokai	2	0	0.0434783	0.142857	0.333333	0.666667
Eubacterium_biforme	2	0	0.173913	0.214286	0.666667	0.666667
Eubacterium_cylindroides	2	0	0.130435	0.214286	0.5	0.666667
Megamonas_hypermegale	2	0	0.173913	0.214286	0.5	0.666667
Megamonas_rupellensis	2	0	0.26087	0.285714	0.666667	0.666667
Veillonella_unclassified	2	0.142857	0.304348	0.357143	0.5	0.666667
Asticcacaulis_unclassified	2	0.142857	0.0434783	0.0714286	0	0.666667
Brevundimonas_diminuta	2	0	0.26087	0.428571	0.5	0.666667
Caulobacter_vibrioides	2	0	0.130435	0.285714	0.166667	0.666667
Aureimonas_ureilytica	2	0	0.217391	0.142857	0.166667	0.666667
Rhodopseudomonas_unclassified	2	0.142857	0.26087	0.285714	0.333333	0.333333
Hyphomicrobium_unclassified	2	0	0.0434783	0.0714286	0.333333	0.666667
Methylobacterium_radiotolerans	2	0	0.26087	0.357143	0.333333	0.666667
Mesorhizobium_unclassified	2	0.142857	0.391304	0.285714	0.5	0.666667
Agrobacterium_tumefaciens	2	0.142857	0.173913	0.357143	0.666667	0.666667
Sinorhizobium_unclassified	2	0	0.130435	0.0714286	0.333333	0.666667
Azospirillum_unclassified	2	0.285714	0.391304	0.214286	0.5	0.666667
Candidatus_Accumulibacter_phosphatis	2	0	0.130435	0.285714	0.333333	0.666667
Achromobacter_piechaudii	2	0	0.217391	0.357143	0.333333	0.333333
Burkholderia_unclassified	2	0	0.347826	0.428571	0.166667	0.333333
Ralstonia_unclassified	2	0	0.478261	0.5	0	0.333333
Alicycliphilus_unclassified	2	0.428571	0.304348	0.428571	0.333333	0.666667
Comamonas_unclassified	2	0	0.304348	0.571429	0.333333	0.333333
Limnohabitans_unclassified	2	0	0.173913	0.0714286	0.333333	0.666667
Polaromonas_unclassified	2	0	0.26087	0.357143	0.5	0.666667
Herbaspirillum_unclassified	2	0	0.0869565	0.142857	0.333333	0.666667
Thiobacillus_denitrificans	2	0.142857	0.26087	0.357143	0.166667	0.333333
Neisseria_flavescens	2	0	0	0.0714286	0	0.666667
Nitrosomonas_unclassified	2	0	0.0434783	0.142857	0.333333	0.666667
Azoarcus_unclassified	2	0	0.0869565	0.0714286	0.333333	0.666667
Methyloversatilis_unclassified	2	0	0.0434783	0.0714286	0	0.666667
Arcobacter_butzleri	2	0	0	0.142857	0.333333	0.666667
Shewanella_unclassified	2	0	0.0434783	0.285714	0.333333	0.666667
Rheinheimera_unclassified	2	0	0.173913	0.357143	0.333333	0.666667
Citrobacter_freundii	2	0	0.0434783	0.0714286	0.333333	1
Citrobacter_unclassified	2	0	0.0434783	0.214286	0.333333	1
Klebsiella_pneumoniae	2	0	0.0434783	0.428571	0.333333	0.333333
Pantoea_vagans	2	0	0.391304	0.285714	0.5	0.666667
Haemophilus_parainfluenzae	2	0	0.0434783	0.0714286	0.5	0.666667
Acinetobacter_baumannii	2	0.142857	0.347826	0.5	0.333333	0.333333
Acinetobacter_indicus	2	0	0	0.142857	0.333333	0.666667
Acinetobacter_junii	2	0	0.130435	0.5	0.333333	0.666667
Aspergillus_fumigatus	2	0	0.217391	0.285714	0.333333	0.666667
Acinetobacter_schindleri	2	0	0.0869565	0.428571	0.333333	0.666667
Perlucidibaca_piscinae	2	0.142857	0.347826	0.428571	0.5	0.666667
Psychrobacter_aquaticus	2	0	0	0.214286	0.166667	0.666667
Pseudomonas_aeruginosa	2	0	0.0434783	0.142857	0.333333	0.666667
Pseudomonas_alcaliphila	2	0	0.0869565	0.142857	0.333333	0.666667
Pseudomonas_amygdali	2	0	0.173913	0	0.166667	0.666667
Pseudomonas_mandelii	2	0.142857	0.0434783	0.285714	0.333333	0.666667
Pseudomonas_mendocina	2	0	0.217391	0.285714	0.666667	1
Pseudomonas_syringae	2	0	0.130435	0.285714	0	0.666667
Fervidobacterium_nodosum	2	0	0	0.0714286	0.333333	0.666667
Aspergillus_flavus	2	0	0.217391	0.357143	0.333333	0.666667
Aspergillus_nidulans	2	0	0.173913	0.285714	0.333333	0.666667
Aspergillus_oryzae	2	0	0.391304	0.5	0.333333	0.666667
Aspergillus_terreus	2	0	0	0.142857	0.166667	0.666667
Talaromyces_marneffei	2	0	0.0434783	0.142857	0.333333	0.666667
Talaromyces_stipitatus	2	0	0	0.142857	0.166667	0.666667
Botryotinia_fuckeliana	2	0.285714	0.304348	0.357143	0.333333	0.666667
Saccharomyces_cerevisiae	2	0	0.0434783	0.0714286	0.5	0.666667
Myceliophthora_thermophila	2	0	0	0.142857	0.333333	0.666667
Orthohepadnavirus_unclassified	2	0.428571	0.26087	0.357143	0.5	0.666667
RD114_retrovirus	2	0	0	0.0714286	0	0.666667
Methanobrevibacter_unclassified	3	0.571429	0.608696	0.785714	1	0.666667
Brevibacterium_unclassified	3	0.285714	0.521739	0.785714	0.5	0.666667
Cellulomonas_unclassified	3	0.571429	0.695652	0.642857	1	0.666667
Corynebacterium_casei	3	0	0.478261	0.571429	0.666667	0.666667
Corynebacterium_crenatum	3	0.285714	0.695652	0.285714	0.5	0.333333
Corynebacterium_efficiens	3	0.285714	0.782609	0.785714	0.833333	0.666667
Corynebacterium_glutamicum	3	0.285714	0.608696	0.571429	0.833333	0.666667
Corynebacterium_maris	3	0.428571	0.73913	0.857143	1	0.666667
Brachybacterium_faecium	3	0	0.391304	0.571429	1	0.666667
Brachybacterium_paraconglomeratum	3	0.285714	0.826087	0.785714	1	0.666667
Dietzia_cinnamea	3	0.285714	0.869565	0.857143	1	0.666667
Blastococcus_saxobsidens	3	0.428571	0.565217	0.357143	0.833333	0.666667
Modestobacter_multiseptatus	3	0.571429	0.608696	0.428571	0.5	0.666667
Gordonia_alkanivorans	3	0	0.391304	0.428571	0.5	0.666667
Gordonia_terrae	3	0.142857	0.565217	0.5	0.833333	0.666667
Ornithinimicrobium_pekingense	3	0.571429	0.869565	0.928571	1	0.666667
Agrococcus_pavilionensis	3	0	0.608696	0.5	0.833333	0.666667
Arthrobacter_arilaitensis	3	0.142857	0.521739	0.571429	0.666667	0.666667
Kocuria_rhizophila	3	0.142857	0.782609	0.5	0.666667	1
Rothia_mucilaginosa	3	0	0.521739	0.571429	1	0.666667
Yaniella_halotolerans	3	0	0.347826	0.642857	0.833333	0.666667
Kribbella_unclassified	3	0.428571	0.608696	0.5	0.5	0.666667
Thermobifida_fusca	3	0	0.565217	0.714286	0.833333	0.666667
Saccharomonospora_glauca	3	0	0.391304	0.428571	0.5	0.666667
Saccharopolyspora_unclassified	3	0.285714	0.434783	0.5	0.5	0.666667
Bifidobacterium_adolescentis	3	0	0.608696	0.642857	1	1
Bifidobacterium_longum	3	0	0.565217	0.714286	1	1
Bifidobacterium_pseudolongum	3	0.142857	0.478261	0.714286	1	0.666667
Collinsella_intestinalis	3	0	0.478261	0.428571	0.666667	0.666667
Collinsella_unclassified	3	0.142857	0.695652	0.785714	0.666667	0.666667
Bacteroides_barnesiae	3	0.142857	0.565217	0.642857	1	0.666667
Prevotella_copri	3	0.285714	0.782609	0.928571	1	0.666667
Gillisia_unclassified	3	0.142857	0.521739	0.5	0.666667	0.666667
Pedobacter_agri	3	0	0.434783	0.428571	0.666667	0.666667
Pedobacter_unclassified	3	0.571429	0.73913	0.714286	1	0.666667
Sphingobacterium_unclassified	3	0	0.434783	0.642857	1	0.666667
Microcoleus_vaginatus	3	0.571429	0.565217	0.571429	0.666667	0.666667
Oscillatoria_nigro_viridis	3	0.285714	0.521739	0.428571	0.5	0.666667
Exiguobacterium_pavilionensis	3	0.142857	0.695652	0.5	0.5	0.666667
Exiguobacterium_unclassified	3	0.285714	0.391304	0.428571	0.5	0.333333
Staphylococcus_equorum	3	0.428571	0.826087	0.785714	1	0.666667
Staphylococcus_lentus	3	0.142857	0.347826	0.5	0.833333	0.666667
Staphylococcus_xylosus	3	0	0.478261	0.5	0.666667	0.666667
Enterococcus_cecorum	3	0	0.391304	0.571429	1	0.666667
Lactobacillus_crispatus	3	0.142857	0.652174	0.642857	1	0.666667
Lactobacillus_delbrueckii	3	0	0.391304	0.642857	0.833333	0.666667
Lactobacillus_ingluviei	3	0	0.347826	0.5	0.833333	0.666667
Lactobacillus_johnsonii	3	0.142857	0.782609	0.714286	1	0.666667
Lactobacillus_plantarum	3	0.285714	0.565217	0.571429	0.5	0.666667
Lactobacillus_reuteri	3	0.428571	0.869565	0.928571	1	1
Lactobacillus_sakei	3	0	0.391304	0.5	0.666667	0.666667
Lactobacillus_salivarius	3	0.285714	0.695652	0.714286	1	0.666667
Lactobacillus_vaginalis	3	0	0.304348	0.571429	0.833333	0.666667
Leuconostoc_citreum	3	0	0.434783	0.5	0.5	0.666667
Leuconostoc_mesenteroides	3	0	0.434783	0.5	0.5	0.666667
Streptococcus_infantarius	3	0	0.347826	0.5	0.666667	0.666667
Clostridium_perfringens	3	0	0.434783	0.5	0.833333	0.666667
Eubacterium_rectale	3	0	0.478261	0.428571	0.833333	0.666667
Ruminococcus_gnavus	3	0	0.521739	0.571429	1	0.666667
Ruminococcus_torques	3	0.142857	0.565217	0.785714	1	1
Peptostreptococcaceae_noname_unclassified	3	0.285714	0.695652	0.714286	1	0.666667
Faecalibacterium_prausnitzii	3	0.428571	0.73913	0.785714	0.833333	0.666667
Ruminococcus_bromii	3	0	0.434783	0.5	1	0.666667
Subdoligranulum_unclassified	3	0.571429	0.73913	0.928571	1	0.666667
Megamonas_unclassified	3	0.285714	0.695652	0.785714	1	1
Candidatus_Nitrospira_defluvii	3	0.285714	0.652174	0.785714	1	1
Caulobacter_unclassified	3	0.428571	0.608696	0.428571	0.5	0.666667
Afipia_unclassified	3	0	0.347826	0.5	0.666667	0.333333
Nitrobacter_unclassified	3	0.428571	0.478261	0.357143	0.5	0.666667
Rhodopseudomonas_palustris	3	0.142857	0.434783	0.642857	0.666667	0.666667
Methylobacterium_extorquens	3	0.428571	0.782609	0.642857	0.833333	0.666667
Agrobacterium_unclassified	3	0	0.26087	0.571429	0.5	0.666667
Paracoccus_denitrificans	3	0.285714	0.695652	0.714286	0.5	0.666667
Sphingobium_unclassified	3	0.285714	0.478261	0.5	0.5	0.666667
Sphingopyxis_unclassified	3	0.285714	0.695652	0.5	0.833333	0.666667
Achromobacter_unclassified	3	0	0.304348	0.642857	0.666667	0.666667
Bordetella_unclassified	3	0	0.347826	0.571429	0.5	0.666667
Cupriavidus_unclassified	3	0.285714	0.434783	0.357143	0.666667	0.666667
Thiomonas_unclassified	3	0.428571	0.73913	0.642857	0.5	1
Variovorax_unclassified	3	0.571429	0.608696	0.714286	0.833333	0.666667
Janthinobacterium_unclassified	3	0.428571	0.652174	0.642857	0.666667	0.666667
Massilia_timonae	3	0	0.565217	0.5	0.666667	0.666667
Neisseria_unclassified	3	0	0.391304	0.428571	1	0.666667
Nitrosospira_multiformis	3	0.428571	0.521739	0.571429	0.5	0.666667
Nitrosospira_unclassified	3	0.428571	0.434783	0.428571	0.5	0.666667
Thauera_aminoaromatica	3	0	0.391304	0.428571	0.833333	0.666667
Thauera_unclassified	3	0.428571	0.913043	0.785714	1	0.666667
Sorangium_cellulosum	3	0.285714	0.608696	0.642857	0.5	0.666667
Arcobacter_unclassified	3	0	0.347826	0.428571	0.5	0.333333
Aeromonas_unclassified	3	0	0.565217	0.785714	0.833333	1
Enterobacter_cloacae	3	0	0.478261	0.785714	1	0.666667
Pantoea_agglomerans	3	0.142857	0.565217	0.714286	0.833333	0.666667
Pantoea_ananatis	3	0.285714	0.826087	0.857143	1	1
Pantoea_dispersa	3	0	0.521739	0.714286	0.5	0.333333
Pantoea_unclassified	3	0.285714	0.826087	0.928571	1	1
Halomonas_unclassified	3	0.142857	0.565217	0.428571	0.833333	0.666667
Acinetobacter_pittii_calcoaceticus_nosocomialis	3	0.571429	0.521739	0.5	0.666667	0.333333
Acinetobacter_unclassified	3	0.285714	0.826087	0.857143	0.833333	1
Psychrobacter_arcticus	3	0	0.304348	0.571429	0.5	0.666667
Psychrobacter_cryohalolentis	3	0.285714	0.73913	0.714286	1	0.666667
Cellvibrio_unclassified	3	0	0.391304	0.642857	0.5	0.666667
Pseudomonas_caeni	3	0.142857	0.608696	0.642857	1	0.666667
Pseudomonas_fragi	3	0	0.391304	0.571429	1	1
Pseudomonas_psychrotolerans	3	0	0.347826	0.571429	0.5	0.333333
Pseudomonas_putida	3	0	0.565217	0.714286	0.666667	1
Pseudomonas_stutzeri	3	0.571429	0.913043	0.928571	1	0.666667
Pseudoxanthomonas_unclassified	3	0	0.391304	0.642857	0.5	0.666667
Stenotrophomonas_unclassified	3	0.428571	0.608696	0.714286	0.5	1
Bacteroides_vulgatus	3	0.428571	0.347826	0.428571	0.666667	0.666667
Aspergillus_niger	3	0	0.391304	0.642857	0.5	0.666667
Penicillium_chrysogenum	3	0	0.391304	0.5	0.666667	0.666667
Talaromyces_unclassified	3	0	0.347826	0.642857	0.5	0.666667
Fusarium_graminearum	3	0.428571	0.695652	0.857143	1	0.666667
Chaetomium_globosum	3	0.142857	0.782609	0.785714	1	1
Acinetobacter_lwoffii	3	0.428571	0.73913	0.714286	1	1
Avian_endogenous_retrovirus_EAV_HP	3	0.285714	0.73913	0.785714	1	1
Brachybacterium_muris	4	0.714286	0.913043	0.857143	1	1
Brachybacterium_unclassified	4	0.857143	0.956522	0.928571	1	1
Dietzia_unclassified	4	0.857143	1	0.928571	1	1
Geodermatophilus_obscurus	4	0.857143	0.869565	0.928571	1	0.666667
Serinicoccus_profundi	4	0.571429	0.913043	0.857143	1	1
Serinicoccus_unclassified	4	0.857143	0.913043	0.928571	1	1
Agromyces_unclassified	4	0.857143	0.869565	0.928571	1	0.666667
Curtobacterium_unclassified	4	0.857143	0.913043	0.928571	1	1
Leifsonia_unclassified	4	1	0.73913	0.571429	0.666667	0.666667
Kocuria_atrinae	4	0.571429	0.913043	0.857143	1	1
Kocuria_sp_UCD_OTCP	4	0.857143	0.913043	0.928571	1	1
Micrococcus_luteus	4	0.571429	0.913043	0.785714	1	1
Actinoplanes_unclassified	4	0.714286	0.782609	0.785714	0.666667	0.666667
Nocardioides_unclassified	4	0.857143	1	0.928571	1	1
Propionibacterium_acnes	4	1	0.956522	1	1	1
Pseudonocardia_unclassified	4	0.571429	0.73913	0.928571	1	1
Hymenobacter_unclassified	4	0.857143	0.913043	0.928571	1	0.666667
Microcoleus_unclassified	4	1	0.913043	0.928571	1	1
Chroococcidiopsis_thermalis	4	1	0.869565	0.928571	0.833333	0.666667
Deinococcus_unclassified	4	1	1	0.928571	1	1
Aerococcus_viridans	4	0.714286	1	0.928571	1	1
Lactobacillus_amylovorus	4	0.571429	0.826087	0.857143	1	1
Brevundimonas_unclassified	4	0.714286	0.913043	0.857143	0.833333	1
Paracoccus_unclassified	4	0.857143	0.956522	0.928571	1	1
Roseomonas_unclassified	4	0.857143	0.913043	0.857143	1	0.666667
Massilia_unclassified	4	1	0.913043	0.928571	1	1
Escherichia_coli	4	1	1	0.928571	1	1
Escherichia_unclassified	4	0.857143	0.913043	1	0.833333	0.666667
Acinetobacter_johnsonii	4	0.571429	1	1	1	1
Enhydrobacter_aerosaccus	4	0.714286	1	0.857143	1	1
Pseudomonas_unclassified	4	1	0.956522	0.928571	1	1
Stenotrophomonas_maltophilia	4	0.571429	0.956522	0.928571	1	1
Fusarium_unclassified	4	1	0.782609	0.642857	0.666667	1
Ustilago_maydis	4	1	0.869565	0.928571	1	1
Porcine_type_C_oncovirus	4	0.571429	0.913043	0.928571	1	1

[truncated: 3 more sheets: Table S10, Table S11, Table S12]
